# Supplementary material for: Venom system variation and the division of labor in the colonial hydrozoan Hydractinia symbiolongicarpus
Source: Toxicon X. 2022 Mar 4;14:100113. doi: 10.1016/j.toxcx.2022.100113 (PMC8917316; doi:10.1016/j.toxcx.2022.100113)
Supplement: Multimedia component 2 [file mmc2.xlsx]

## Sheet: 1_Assembly-stats
Pre-assembly
Total reads, prefiltering	120867778
Total reads, postfiltering	107879284
Reads passing filters, %	89.25
GC, %	40.74
Q20, %	98.75
Q30, %	96.14
Trinity Statistics
Strandedness	FR
Total assembled bases	99677724
GC, %	36.87
N50 (bp)	2103
N10 (bp)	6324
Median length (bp)	450
Average length (bp)	1036.5
Total transcripts	96168
Total ‘genes’	60552

## Sheet: 2_NEM-markers
Gene ID (Bright)	Gene Name	Annotation (Species)	NCBI Acc.	E-value	Bright, TPM	Neg, TPM	Expression expectation for nematocysts vs. other	Direction based on TPM	Ref
Structural Genes
TRINITY_DN132_c0_g1	Ncol-1	Minicollagen 1, (Hydractinia echinata) [this study]	BK008461.1	5e-57	4940.09	578.2	UP	UP	David et al 2008
TRINITY_DN132_c0_g1	mScarlet-I	mScarlet-I [this study]	-	3e-173	4940.09	578.2	UP	UP	-
TRINITY_DN2642_c0_g1	Ncol-1-Podo	Minicollagen 1 (Podocoryna carnea)	BK008460.1	3e-96	6137.62	564.29	UP	UP	David et al 2008
TRINITY_DN132_c0_g4	Ncol-1-like	Minicollagen 1 (Hydractinia echinata)	BK008461.1	1e-53	887.86	127.19	UP	UP	David et al 2008
TRINITY_DN132_c0_g4	Ncol-1-like	Minicollagen 1 (Hydractinia echinata)	BK008461.1	1e-53	887.86	127.19	UP	UP	David et al 2008
TRINITY_DN45_c4_g1	Ncol-1-like	Minicollagen 1 (Podocoryna carnea)	BK008460.1	2e-40	7570.31	699.23	UP	UP	David et al 2008
TRINITY_DN13418_c0_g1	Ncol-1	Minicollagen 1 (Aurelia aurita)	MK060014.1	3e-17	4.39	85.71	UP	DOWN	David et al 2008
TRINITY_DN132_c0_g5	Ncol-12-like	Minicollagen 12 (Hydra vulgaris)	BK008446.1	1e-14	1521.8	141.18	UP	UP	David et al 2008
TRINITY_DN132_c0_g5	Ncol-12-like	Minicollagen 12 (Hydra vulgaris)	BK008446.1	1e-14	1521.8	141.18	UP	UP	David et al 2008
TRINITY_DN45_c3_g1	Ncol-12-like	Minicollagen 12 (Hydra vulgaris)	BK008446.1	9e-12	2237.09	193.39	UP	UP	David et al 2008
TRINITY_DN18_c0_g1	Nematogalectin	Nematogalectin B (Hydra vulgaris)	AB583745.1	8e-142	249.11	13.08	UP	UP	Hwang et al 2010
TRINITY_DN18_c0_g2	Nematogalectin	Nematogalectin B (Hydra vulgaris)	AB583745.1	9e-111	22.86	0.95	UP	UP	Hwang et al 2010
TRINITY_DN3490_c1_g1	NOWA	Nematocyst outer wall antigen (Hydra vulgaris)	AF539862.1	0	26.99	11.53	UP	UP	Engel et al 2002
TRINITY_DN3583_c1_g1	NOWA	Nematocyst outer wall antigen (Clytia hemisphaerica)	EU195078.1	9e-99	155.9	1.27	UP	UP	Engel et al 2002
TRINITY_DN2322_c0_g3	Nematocilin	Nematocilin A (Hydra vulgaris)	AB440196.1	7e-167	4264.72	5.97	UP	UP	Hwang et al 2008
TRINITY_DN11833_c0_g1	Spinalin	Spinalin (Hydra vulgaris)	AF043907.1	7e-15	2524.51	24.4	UP	UP	Koch et al 1998
Nematogenesis markers
TRINITY_DN8563_c0_g1	Dickkopf-3	Dickkopf3 related protein (Hydra vulgaris)	AY332609.1	3e-119	18.6	15.19	UP	UP	Fedders et al 2004
TRINITY_DN4944_c0_g1	Dickkopf-3-like	Dickkopf3-like 1 (Nematostella vectensis)	KU746909.1	8e-94	55.16	15.84	UP	UP	Fedders et al 2004
TRINITY_DN1245_c0_g1	Dickkopf-3-like	Dickkopf3-like 3 (Nematostella vectensis)	KU746910.1	3e-48	26.24	0.32	UP	UP	Fedders et al 2004
TRINITY_DN28664_c0_g2	Nanos2	Nanos2 (Hydractinia echinata)	JX486114.1	5e-92	2.88	95.36	UP	DOWN	Kanska and Frank 2013
TRINITY_DN3509_c0_g2	Notch	Notch-a (Hydractinia echinata)	KY882021.1	0	26.38	19.98	UP	UP	Gahan et al 2017
Neurogenesis markers
TRINITY_DN25056_c0_g1	SoxB1	SoxB1 (Hydractinia echinata)	KY273078.1	0	1.6	15.94	DOWN	DOWN	Flici et al 2017
TRINITY_DN68395_c0_g1	SoxB2	SoxB2 (Hydractinia echinata)	KY273079.1	0	2.3	32.9	DOWN	DOWN	Flici et al 2017
TRINITY_DN6241_c0_g1	SoxB3	SoxB3 (Hydractinia echinata)	KY273080.1	0	18.26	10.47	DOWN	UP	Flici et al 2017
Neuropeptides
TRINITY_DN20210_c0_g2	LWamide	LFamide neuropeptide precursor (Hydractinia echinata)	X89734.1	3e-39	1.62	55.89	DOWN	DOWN	Katsukura et al 2003
TRINITY_DN4516_c0_g1	RFamide	RFamide neuropeptide precursor (Hydractinia echinata)	X97413.1	0	17.88	1799.04	DOWN	DOWN	Katsukura et al 2003

## Sheet: 3_NEM-enriched-annot
Transcript	bright_TPM	neg_TPM	Direction of expression in nematocysts (based on TPM)	length (aa)	Toxin_ID	Family	Biological function	Predicated_signalP (bp)	top_pfam_hit	pfam_acc	pfam_full-evalue	pfam_full_score	pfam_c-evalue	pfam_i-evalue	toxprot_acc	toxprot_%id	toxprot_evalue	toxprot_bitscore	toxprot_annot	toxprot_species	nr_acc	nr_%id	nr_evalue	nr_bitscore	nr_annot	nr_species	swissprot_acc	swissprot_%id	swissprot_evalue	swissprot_bitscore	swissprot_annot	swissprot_species
TRINITY_DN38_c0_g1_i1	48.09	1.53	UP	1638	CAP	CRISP	Allergen and innate immunity	1-23	CAP	PF00188.28	3.3e-66	216.7	7.5e-20	3.8e-18	Q91055	31.429	5.12e-11	60.8	Cysteine-rich venom protein helothermine	Heloderma horridum	XP_012554818.1	31.397	1.01e-90	340	PREDICTED: uncharacterized protein LOC101241003	Hydra vulgaris	Q9H4G4	36.25	1.43e-18	87.8	Golgi-associated plant pathogenesis-related protein 1	Homo sapiens
TRINITY_DN38_c0_g1_i2	48.09	1.53	UP	1762	CAP	CRISP	Allergen and innate immunity	1-23	CAP	PF00188.28	5.2e-66	216.1	8.2e-20	4.2e-18	Q91055	31.429	6.14e-11	60.8	Cysteine-rich venom protein helothermine	Heloderma horridum	XP_012554818.1	31.397	1.27e-90	341	PREDICTED: uncharacterized protein LOC101241003	Hydra vulgaris	Q9H4G4	36.25	1.78e-18	87.4	Golgi-associated plant pathogenesis-related protein 1	Homo sapiens
TRINITY_DN10688_c0_g1_i3	21.61	42.71	DOWN	544	CAP	CRISP	Allergen and innate immunity	1-18	CAP	PF00188.28	2e-12	42.9	2.6e-13	1.3e-11	Q8AVA4	32.967	4.47e-07	47.4	Cysteine-rich venom protein pseudechetoxin	Pseudechis australis	XP_012563566.1	45.638	1.8e-122	379	PREDICTED: uncharacterized protein LOC105848137	Hydra vulgaris	P47032	32.967	1.78e-06	53.5	Protein PRY1	Saccharomyces cerevisiae
TRINITY_DN13568_c0_g1_i1	3.74	0.3	UP	379	Venom allergen	CRISP	Allergen and innate immunity	1-17	CAP	PF00188.28	2.9e-15	52	1.1e-16	5.4e-15	A9YME1	28.226	1.18e-10	57.4	Venom allergen 5	Microctonus hyperodae	XP_012553646.1	29.412	2.9e-29	127	PREDICTED: cysteine-rich secretory protein 1-like	Hydra vulgaris	B3EWZ8	35.359	1.32e-14	78.2	Ectin (Fragment)	Acropora millepora
TRINITY_DN3828_c0_g1_i4	3.41	0.05	UP	216	Venom allergen	CRISP	Allergen and innate immunity	1-23	CAP	PF00188.28	1.2e-16	56.5	3.1e-18	1.6e-16	A9YME1	21.739	1.01e-07	47	Venom allergen 5	Microctonus hyperodae	XP_002168624.2	35.429	3.47e-22	103	PREDICTED: uncharacterized protein LOC100215247	Hydra vulgaris	Q9CYL5	38.255	1.08e-14	71.6	Golgi-associated plant pathogenesis-related protein 1	Mus musculus
TRINITY_DN23833_c0_g1_i1	2.9	20.76	DOWN	238	CAP	CRISP	Allergen and innate immunity	1-20	CAP	PF00188.28	4.5e-10	35.3	1.4e-11	7e-10							XP_028519627.1	30.279	1.13e-16	90.5	uncharacterized protein LOC110254426	Exaiptasia diaphana	Q60477	30.682	4.18e-11	64.3	Cysteine-rich secretory protein 2	Cavia porcellus
TRINITY_DN3195_c0_g1_i1	13.41	34.12	DOWN	332	Venom acid phosphatase	Histidine acid phosphatase family	Allergen and innate immunity	1-20	His_Phos_2	PF00328.24	5.6e-27	89.8	1.4e-26	1.6e-24	Q5BLY5	31.683	1.09e-33	124	Venom acid phosphatase Acph-1	Apis mellifera	XP_012560453.1	52.812	1.69e-103	320	PREDICTED: prostatic acid phosphatase-like isoform X1	Hydra vulgaris	Q0P5F0	39.414	7.21e-68	221	Lysosomal acid phosphatase	Bos taurus
TRINITY_DN3195_c0_g1_i2	13.41	34.12	DOWN	381	Venom acid phosphatase	Histidine acid phosphatase family	Allergen and innate immunity	1-20	His_Phos_2	PF00328.24	4e-27	90.3	8.2e-27	9.4e-25	Q5BLY5	30.655	1.75e-36	133	Venom acid phosphatase Acph-1	Apis mellifera	XP_012560453.1	53.143	1.52e-119	363	PREDICTED: prostatic acid phosphatase-like isoform X1	Hydra vulgaris	Q0P5F0	38.872	2.41e-78	250	Lysosomal acid phosphatase	Bos taurus
TRINITY_DN3195_c0_g1_i5	13.41	34.12	DOWN	431	Venom acid phosphatase	Histidine acid phosphatase family	Allergen and innate immunity	1-20	His_Phos_2	PF00328.24	6.5e-27	89.6	1.2e-26	1.4e-24	Q5BLY5	30.769	1.66e-40	145	Venom acid phosphatase Acph-1	Apis mellifera	XP_012560453.1	50	3.3e-134	402	PREDICTED: prostatic acid phosphatase-like isoform X1	Hydra vulgaris	Q0P5F0	38.81	3.26e-81	259	Lysosomal acid phosphatase	Bos taurus
TRINITY_DN3163_c0_g1_i2	9.84	114.81	DOWN	451	Venom acid phosphatase	Histidine acid phosphatase family	Allergen and innate immunity	1-17	His_Phos_2	PF00328.24	4.5e-23	77	3.5e-22	3.9e-20	Q5BLY5	28.736	7.04e-39	141	Venom acid phosphatase Acph-1	Apis mellifera	XP_012560453.1	46.402	5.33e-109	338	PREDICTED: prostatic acid phosphatase-like isoform X1	Hydra vulgaris	Q5NVF6	38.352	1.67e-78	253	Lysosomal acid phosphatase	Pongo abelii
TRINITY_DN5808_c0_g1_i2	52.95	0.1	UP	1486	Metalloprotease	Peptidase M12B	Auxillary	1-27	CUB	PF00431.22	2e-52	171.1	9.1e-31	2e-29	Q2UXQ5	28.342	5.73e-26	111	Zinc metalloproteinase-disintegrin-like EoVMP2	Echis ocellatus	XP_012559175.1	60.673	0	1966	PREDICTED: A disintegrin and metalloproteinase with thrombospondin motifs 6-like	Hydra vulgaris	Q9H324	31.204	1.19e-128	431	A disintegrin and metalloproteinase with thrombospondin motifs 10	Homo sapiens
TRINITY_DN835_c0_g1_i1	74.6	0.44	UP	808	Hyaluronidase	glycosyl hydrolase 56 family	Auxillary	1-23	Glyco_hydro_56	PF01630.20	3.3e-110	363	2.5e-112	5.7e-110	A3QVN2	35	5.09e-73	242	Hyaluronidase	Echis ocellatus	XP_012557317.1	72.595	0	572	PREDICTED: hyaluronidase 1-like	Hydra vulgaris	Q12794	39.791	4.52e-81	270	Hyaluronidase-1	Homo sapiens
TRINITY_DN835_c0_g1_i2	74.6	0.44	UP	840	Hyaluronidase	glycosyl hydrolase 56 family	Auxillary	1-23	Glyco_hydro_56	PF01630.20	3.6e-110	362.9	2.7e-112	6.2e-110	A3QVN2	35	8.18e-73	242	Hyaluronidase	Echis ocellatus	XP_012557317.1	72.595	0	572	PREDICTED: hyaluronidase 1-like	Hydra vulgaris	Q12794	39.791	1.34e-80	269	Hyaluronidase-1	Homo sapiens
TRINITY_DN1717_c0_g1_i2	16.81	82.81	DOWN	364	Glutaminyl-peptide cyclotransferase	Glutaminyl-peptide cyclotransferase family	Auxillary	1-21	Peptidase_M28	PF04389.19	1.7e-39	130.4	5e-42	2.3e-39	A7ISW2	40.162	4.68e-88	266	Glutaminyl-peptide cyclotransferase	Boiga dendrophila	XP_002158175.2	56.131	6.82e-146	427	PREDICTED: glutaminyl-peptide cyclotransferase-like	Hydra vulgaris	Q16769	41.84	8.18e-86	266	Glutaminyl-peptide cyclotransferase	Homo sapiens
TRINITY_DN16642_c0_g1_i1	52.19	4.82	UP	395	Astacin-like metalloprotease toxin	Peptidase M12A	Auxillary	1-22	Astacin	PF01400.26	7.7e-50	164	1.9e-51	7.7e-50	A0FKN6	33.178	3.38e-27	105	Astacin-like metalloprotease toxin 1	Loxosceles intermedia	XP_012558537.1	33.788	9.31e-40	155	PREDICTED: astacin-like metalloprotease toxin 3 isoform X1	Hydra vulgaris	P07584	38.362	3.53e-38	140	Astacin	Astacus astacus
TRINITY_DN1763_c0_g1_i2	23.54	0.35	UP	325	Nematocyst expressed protein	Peptidase M12A	Auxillary	1-16	Astacin	PF01400.26	1.1e-59	196.2	3.3e-61	1.4e-59	K7Z9Q9	34.322	1.04e-40	140	Nematocyst expressed protein 6	Nematostella vectensis	XP_012567159.1	43.791	3.04e-78	258	PREDICTED: zinc metalloproteinase nas-8-like	Hydra vulgaris	Q20191	37.5	5.07e-46	164	Zinc metalloproteinase nas-13	Caenorhabditis elegans
TRINITY_DN45885_c0_g1_i1	8.72	2.75	UP	753	Astacin-like metalloprotease toxin	Peptidase M12A	Auxillary	1-20	Astacin	PF01400.26	5.4e-59	193.8	2.3e-60	9.5e-59	A0FKN6	36.571	3.11e-27	107	Astacin-like metalloprotease toxin 1	Loxosceles intermedia	XP_012567159.1	37.283	1.73e-49	193	PREDICTED: zinc metalloproteinase nas-8-like	Hydra vulgaris	P07584	34.874	5.64e-41	154	Astacin	Astacus astacus
TRINITY_DN1647_c0_g1_i1	7.9	0.49	UP	628	Nematocyst expressed protein	Peptidase M12A	Auxillary	1-18	Astacin	PF01400.26	1.9e-64	211.7	8.7e-66	3.6e-64	K7Z9Q9	35.808	2.71e-36	134	Nematocyst expressed protein 6	Nematostella vectensis	XP_012567159.1	41.823	4.81e-83	280	PREDICTED: zinc metalloproteinase nas-8-like	Hydra vulgaris	P55112	36.145	5.41e-50	179	Zinc metalloproteinase nas-4	Caenorhabditis elegans
TRINITY_DN37133_c0_g1_i1	5.09	242.52	DOWN	372	Nematocyst expressed protein	Peptidase M12A	Auxillary	1-19	Astacin	PF01400.26	6.1e-61	200.2	1.9e-62	8.1e-61	K7Z9Q9	37.255	2.89e-41	143	Nematocyst expressed protein 6	Nematostella vectensis	XP_002153855.1	51.33	8.99e-127	379	PREDICTED: zinc metalloproteinase nas-4-like	Hydra vulgaris	Q9U3S9	32.77	1.22e-42	154	Zinc metalloproteinase nas-6	Caenorhabditis elegans
TRINITY_DN32523_c0_g1_i1	4.6	23.11	DOWN	325	Astacin-like metalloprotease toxin	Peptidase M12A	Auxillary	1-24	Astacin	PF01400.26	3.7e-64	210.7	1.2e-65	4.9e-64	A0FKN6	36.413	1.31e-28	107	Astacin-like metalloprotease toxin 1	Loxosceles intermedia	XP_019644605.1	41.429	1.4e-47	183	PREDICTED: uncharacterized protein LOC109485440	Branchiostoma belcheri	P55112	39.316	9.48e-44	155	Zinc metalloproteinase nas-4	Caenorhabditis elegans
TRINITY_DN10835_c0_g1_i1	4.49	2.01	UP	385	Nematocyst expressed protein	Peptidase M12A	Auxillary	1-16	Astacin	PF01400.26	6.2e-68	223	2.2e-69	9e-68	K7Z9Q9	36.17	9.03e-35	126	Nematocyst expressed protein 6	Nematostella vectensis	CAJ57449.1	54.934	2.79e-102	315	astacin 3	Hydractinia echinata	P55112	41.026	1.18e-54	186	Zinc metalloproteinase nas-4	Caenorhabditis elegans
TRINITY_DN3198_c0_g1_i1	3.76	43.4	DOWN	273	Astacin-like metalloprotease toxin	Peptidase M12A	Auxillary	1-22	Astacin	PF01400.26	8.8e-51	167.1	2.8e-52	1.2e-50	P0DM62	35.503	3.98e-28	103	Astacin-like metalloprotease toxin 5 (Fragment)	Loxosceles gaucho	XP_002165364.1	53.6	2.7e-86	270	PREDICTED: zinc metalloproteinase nas-4-like	Hydra vulgaris	P55112	35.945	3.6e-36	134	Zinc metalloproteinase nas-4	Caenorhabditis elegans
TRINITY_DN3198_c0_g1_i2	3.76	43.4	DOWN	267	Nematocyst expressed protein	Peptidase M12A	Auxillary	1-22	Astacin	PF01400.26	1.4e-42	140.3	4.4e-44	1.8e-42	K7Z9Q9	30.769	1.18e-23	93.6	Nematocyst expressed protein 6	Nematostella vectensis	XP_002165364.1	51.502	3.73e-75	242	PREDICTED: zinc metalloproteinase nas-4-like	Hydra vulgaris	P55112	32.804	3.49e-27	110	Zinc metalloproteinase nas-4	Caenorhabditis elegans
TRINITY_DN5343_c0_g1_i1	30.49	63.33	DOWN	144	Cystatin	Cystatin	Auxillary	1-18	Cystatin	PF00031.23	4.4e-12	41	1.2e-14	5.6e-12	B1P1J3	32.558	9.65e-12	55.1	Cystatin-1	Chilobrachys guangxiensis	XP_037829456.1	34.711	2.99e-10	65.1	cystatin isoform X2	Kryptolebias marmoratus	B1P1J3	32.558	2.54e-09	55.1	Cystatin-1	Chilobrachys guangxiensis
TRINITY_DN5808_c0_g1_i3	52.95	0.1	UP	386	Zinc metalloproteinase-disintegrin	Peptidase M12B	Auxillary	1-27	Pep_M12B_propep	PF01562.21	1.4e-32	107.7	5.9e-34	3.3e-32	Q2UXQ5	27.801	1.23e-13	68.6	Zinc metalloproteinase-disintegrin-like EoVMP2	Echis ocellatus	XP_012559175.1	55.808	2.5e-138	441	PREDICTED: A disintegrin and metalloproteinase with thrombospondin motifs 6-like	Hydra vulgaris	Q69Z28	32.89	1.24e-38	150	A disintegrin and metalloproteinase with thrombospondin motifs 16	Mus musculus
TRINITY_DN11705_c0_g2_i1	5	0.97	UP	215	Zinc metalloproteinase-disintegrin	Peptidase M12B	Auxillary	1-22	Pep_M12B_propep	PF01562.21	1.4e-25	85	3.1e-27	1.8e-25	P0CB14	28.395	8.17e-10	53.9	Snake venom metalloproteinase kistomin	Calloselasma rhodostoma	XP_012566363.1	40.764	1.71e-28	123	PREDICTED: snake venom metalloproteinase atrolysin-B-like, partial	Hydra vulgaris	Q9UKP5	31.111	2.34e-12	68.9	A disintegrin and metalloproteinase with thrombospondin motifs 6	Homo sapiens
TRINITY_DN1106_c0_g1_i1	131.44	0.19	UP	759	Neprilysin	Peptidase M13	Auxillary	1-22	Peptidase_M13_N	PF05649.15	1.9e-108	358.3	1.2e-110	2.7e-108	W4VS99	33.047	2.72e-130	400	Neprilysin-1	Trittame loki	XP_002155074.2	71.695	0	1057	PREDICTED: endothelin-converting enzyme 1-like	Hydra vulgaris	Q8IS64	38.331	2.72e-171	513	Endothelin-converting enzyme homolog	Locusta migratoria
TRINITY_DN7514_c0_g1_i1	48.92	0.12	UP	708	Neprilysin	Peptidase M13	Auxillary	1-18	Peptidase_M13_N	PF05649.15	2.8e-99	328.1	1.6e-101	3.7e-99	W4VS99	29.328	1.15e-118	369	Neprilysin-1	Trittame loki	XP_002162254.1	74.594	0	1092	PREDICTED: endothelin-converting enzyme 2-like	Hydra vulgaris	B2RQR8	36.192	1.94e-162	489	Endothelin-converting enzyme 2	Mus musculus
TRINITY_DN2596_c0_g1_i16	28.85	26.32	UP	894	Zinc metalloproteinase-disintegrin	Peptidase M12B	Auxillary	1-20	Reprolysin	PF01421.21	1.9e-47	156.6	2.9e-49	1.9e-47	D5LMJ3	32.331	1.49e-104	333	Zinc metalloproteinase-disintegrin-like atrase-A	Naja atra	XP_004211240.1	57.213	2.47e-154	469	PREDICTED: disintegrin-like halysetin, partial	Hydra vulgaris	O43184	33.18	1.59e-120	390	Disintegrin and metalloproteinase domain-containing protein 12	Homo sapiens
TRINITY_DN2596_c0_g1_i2	28.85	26.32	UP	517	Zinc metalloproteinase-disintegrin	Peptidase M12B	Auxillary	1-20	Reprolysin	PF01421.21	8.2e-47	154.6	2e-48	1.3e-46	D5LMJ3	30.208	2.23e-66	222	Zinc metalloproteinase-disintegrin-like atrase-A	Naja atra	XP_033113377.1	39.667	4.21e-84	286	disintegrin and metalloproteinase domain-containing protein 12-like isoform X2	Anneissia japonica	D5LMJ3	30.208	5.87e-64	222	Zinc metalloproteinase-disintegrin-like atrase-A	Naja atra
TRINITY_DN1923_c0_g1_i1	65.68	21.78	UP	780	Zinc metalloproteinase-disintegrin	Peptidase M12B	Auxillary	1-28	Reprolysin_2	PF13574.8	2.2e-31	104	5.1e-33	4.6e-31	Q90WC0	27.597	1.04e-17	81.3	Zinc metalloproteinase/disintegrin (Fragment)	Gloydius brevicaudus	XP_012559583.1	58.052	0	887	PREDICTED: disintegrin and metalloproteinase domain-containing protein 10-like	Hydra vulgaris	O35598	40.325	2.82e-156	476	Disintegrin and metalloproteinase domain-containing protein 10	Mus musculus
TRINITY_DN1923_c0_g1_i2	65.68	21.78	UP	571	Zinc metalloproteinase-disintegrin	Peptidase M12B	Auxillary	1-28	Reprolysin_2	PF13574.8	1.6e-31	104.6	2.8e-33	2.5e-31	Q90WC0	27.597	9.42e-18	80.5	Zinc metalloproteinase/disintegrin (Fragment)	Gloydius brevicaudus	XP_012559583.1	58.195	0	640	PREDICTED: disintegrin and metalloproteinase domain-containing protein 10-like	Hydra vulgaris	O35598	39.223	1.01e-106	340	Disintegrin and metalloproteinase domain-containing protein 10	Mus musculus
TRINITY_DN2279_c0_g1_i1	12.25	13.48	DOWN	709	Zinc metalloproteinase-disintegrin	Peptidase M12B	Auxillary	1-20	Reprolysin_5	PF13688.8	5.3e-35	116.2	8.1e-37	5.3e-35	A8QL59	26.923	1.5e-32	129	Zinc metalloproteinase-disintegrin-like NaMP	Naja atra	XP_002159249.1	49.783	0	669	PREDICTED: disintegrin and metalloproteinase domain-containing protein 17-like	Hydra vulgaris	Q9VAC5	37.226	9.67e-145	443	ADAM 17-like protease	Drosophila melanogaster
TRINITY_DN18449_c0_g4_i1	159.56	123.81	UP	205	Veficolin-1 (Fragment)	Ficolin lectin family	Hemostatic and hemorrhagic	1-19	Collagen	PF01391.20	1.1e-09	32.8	6.9e-11	1.5e-09	E2IYB3	50	2.17e-06	43.1	Veficolin-1 (Fragment)	Varanus komodoensis	NP_001267824.1	60.889	4.72e-17	87.4	uncharacterized LOC101236347 precursor	Hydra vulgaris	Q02788	58.14	8.76e-06	49.3	Collagen alpha-2(VI) chain	Mus musculus
TRINITY_DN506_c0_g1_i8	77.58	21.68	UP	264	Venom prothrombin activator (F5/F8 type C)	Peptidase S1 family	Hemostatic and hemorrhagic	1-21	F5_F8_type_C	PF00754.27	4.8e-20	66.8	4.4e-21	8.4e-20	Q7SZN0	29.932	1.23e-14	69.7	Venom prothrombin activator pseutarin-C non-catalytic subunit	Pseudonaja textilis	XP_020912536.2	39.844	3.29e-19	99	uncharacterized protein LOC110250238	Exaiptasia diaphana	A2RUV9	36.607	7.87e-16	80.5	Adipocyte enhancer-binding protein 1	Rattus norvegicus
TRINITY_DN3321_c0_g1_i7	22.56	13.39	UP	225	Coagulation factor V	Multicopper oxidse family	Hemostatic and hemorrhagic	1-21	F5_F8_type_C	PF00754.27	3.4e-26	86.7	2.4e-27	4.6e-26	Q593B6	34.146	1.88e-20	85.9	Coagulation factor V	Pseudonaja textilis	XP_035669067.1	42.353	4.67e-25	114	uncharacterized protein LOC118411132	Branchiostoma floridae	Q0V8T5	32.143	7.7e-20	90.9	Contactin-associated protein like 5-2	Rattus norvegicus
TRINITY_DN16640_c0_g1_i4	5.87	1.53	UP	1945	Venom prothrombin activator (F5/F8 type C)	Peptidase S1 family	Hemostatic and hemorrhagic	1-20	F5_F8_type_C	PF00754.27	4.6e-66	215.6	2.5e-23	4.7e-22	Q58L91	27.824	9.2e-37	148	Venom prothrombin activator oscutarin-C non-catalytic subunit	Oxyuranus scutellatus	XP_012559271.1	57.004	0	2261	PREDICTED: uncharacterized protein LOC100200237	Hydra vulgaris	O43854	29.38	9e-41	162	EGF-like repeat and discoidin I-like domain-containing protein 3	Homo sapiens
TRINITY_DN264_c0_g1_i1	86.16	33.16	UP	832	Scoloptoxin SSD14	N/A	Hemostatic and hemorrhagic	1-26	G_glu_transpept	PF01019.23	2.8e-139	460	3.1e-141	3.6e-139	P0DPU3	37.024	2.93e-107	338	Scoloptoxin SSD14	Scolopendra dehaani	XP_012553527.1	70.431	0	712	PREDICTED: uncharacterized protein LOC100205136	Hydra vulgaris	Q60928	36.861	1.4e-106	342	Glutathione hydrolase 1 proenzyme	Mus musculus
TRINITY_DN264_c0_g1_i3	86.16	33.16	UP	593	Scoloptoxin SSD14	N/A	Hemostatic and hemorrhagic	1-26	G_glu_transpept	PF01019.23	1e-139	461.4	1.1e-141	1.2e-139	P0DPU3	37.158	3.16e-111	341	Scoloptoxin SSD14	Scolopendra dehaani	XP_012553527.1	70.431	0	712	PREDICTED: uncharacterized protein LOC100205136	Hydra vulgaris	Q60928	36.861	3.38e-110	344	Glutathione hydrolase 1 proenzyme	Mus musculus
TRINITY_DN264_c0_g1_i5	86.16	33.16	UP	830	Scoloptoxin SSD14	N/A	Hemostatic and hemorrhagic	1-26	G_glu_transpept	PF01019.23	5.1e-136	449.2	5.7e-138	6.6e-136	P0DPU3	35.818	2.7e-101	322	Scoloptoxin SSD14	Scolopendra dehaani	XP_012553527.1	56.468	1.31e-178	560	PREDICTED: uncharacterized protein LOC100205136	Hydra vulgaris	P20735	36.765	5.16e-107	343	Glutathione hydrolase 1 proenzyme	Sus scrofa
TRINITY_DN264_c0_g1_i6	86.16	33.16	UP	591	Scoloptoxin SSD14	N/A	Hemostatic and hemorrhagic	1-26	G_glu_transpept	PF01019.23	1.9e-136	450.6	1.9e-138	2.2e-136	P0DPU3	35.818	6.1e-105	325	Scoloptoxin SSD14	Scolopendra dehaani	XP_012553527.1	56.468	1.24e-180	556	PREDICTED: uncharacterized protein LOC100205136	Hydra vulgaris	P20735	36.746	1.24e-110	345	Glutathione hydrolase 1 proenzyme	Sus scrofa
TRINITY_DN574_c0_g1_i5	141.12	0.95	UP	3194	C-type lectin	True venom lectin family	Hemostatic and hemorrhagic	1-19	Lectin_C	PF00059.23	8.4e-47	153.2	8.5e-27	4.3e-25	C6JUN9	37.778	2.05e-24	98.6	C-type lectin	Micrurus corallinus	XP_012553684.1	61.004	0	3090	PREDICTED: uncharacterized protein LOC100203426 isoform X6	Hydra vulgaris	P55067	37.241	1.32e-22	110	Neurocan core protein	Rattus norvegicus
TRINITY_DN962_c0_g1_i5	97.43	13.59	UP	1015	Snaclec agglucetin subunit beta-2	Snaclec family	Hemostatic and hemorrhagic	1-21	Lectin_C	PF00059.23	2.7e-17	58.3	5.4e-19	2.7e-17	Q8AYA3	30.657	8.21e-15	69.3	Snaclec agglucetin subunit beta-2	Deinagkistrodon acutus	XP_012563990.1	40	0	659	PREDICTED: uncharacterized protein LOC100202087	Hydra vulgaris	Q8AYA3	30.657	2.16e-12	69.3	Snaclec agglucetin subunit beta-2	Deinagkistrodon acutus
TRINITY_DN3490_c1_g1_i3	26.99	11.53	UP	717	Snaclec 3	Snaclec family	Hemostatic and hemorrhagic	1-19	Lectin_C	PF00059.23	2.2e-15	52.2	1.2e-16	6e-15	Q4PRD0	26.515	4.05e-14	66.6	Snaclec 3	Daboia siamensis	NP_001274304.1	56.957	0	785	uncharacterized protein LOC100207983 precursor	Hydra vulgaris	Q9H4G4	27.083	4.85e-12	67.8	Golgi-associated plant pathogenesis-related protein 1	Homo sapiens
TRINITY_DN6286_c0_g1_i2	4.02	12.75	DOWN	256	C-type lectin	True venom lectin family	Hemostatic and hemorrhagic	1-20	Lectin_C	PF00059.23	1.1e-36	120.7	3.3e-27	1.7e-25	C6JUN9	32.484	1.03e-16	71.6	C-type lectin	Micrurus corallinus	XP_012562856.1	56.148	3.86e-84	285	PREDICTED: uncharacterized protein LOC101239750, partial	Hydra vulgaris	Q9UBG0	33.047	1.29e-28	117	C-type mannose receptor 2	Homo sapiens
TRINITY_DN68506_c0_g1_i1	2.58	17.58	DOWN	144	Prokineticin Bm8-f	AVIT (prokineticin) family	Hemostatic and hemorrhagic	1-21	Prokineticin	PF06607.13	7.8e-10	33.8	4e-12	1.8e-09	Q8JFX8	34.177	1.19e-07	43.5	Prokineticin Bm8-f	Bombina maxima	XP_020907788.1	36.667	6.57e-09	61.6	uncharacterized protein LOC110245832	Exaiptasia diaphana	P42890	38.235	1.76e-05	44.7	Colipase	Oryctolagus cuniculus
TRINITY_DN6023_c0_g1_i1	11.98	3.5	UP	296	Snake venom serine protease	Peptidase S1 family	Hemostatic and hemorrhagic	1-16	Trypsin	PF00089.28	1e-21	72.6	3.9e-24	1.8e-21	Q802F0	22.318	4.22e-09	52.4	Snake venom serine protease PTLE1	Gloydius halys	XP_035228937.1	27.897	2.33e-17	90.9	trypsin-3-like, partial	Stegodyphus dumicola	Q9QYZ9	25.692	8.84e-16	79.3	Serine protease 30	Mus musculus
TRINITY_DN39039_c1_g2_i1	119.82	3.64	UP	1631	Snaclec salmorin subunit A	Snaclec family	Hemostatic and hemorrhagic	1-23	VWA	PF00092.30	3.3e-44	146	3.4e-28	1.3e-26	Q9YGN5	33.333	7.35e-18	78.6	Snaclec salmorin subunit A	Gloydius brevicaudus	XP_012559742.1	69.503	0	1932	PREDICTED: uncharacterized protein LOC100206998 isoform X1	Hydra vulgaris	Q9YGN5	33.333	1.93e-15	78.6	Snaclec salmorin subunit A	Gloydius brevicaudus
TRINITY_DN15386_c0_g1_i1	3.58	323.76	DOWN	246	Tereporin-Ca1	Actinoporin family. Conoidea subfamily	Membrane-active	1-17	Anemone_cytotox	PF06369.14	7.2e-07	23.8	2.7e-09	1.2e-06	P0DN66	29.121	1.54e-17	74.3	Tereporin-Ca1 (Fragment)	Terebra anilis	KAF6027679.1	33.679	1.46e-26	113	hypothetical protein EB796_014023	Bugula neritina	P0DN66	29.121	4.05e-15	74.3	Tereporin-Ca1 (Fragment)	Terebra anilis
TRINITY_DN1516_c0_g1_i1	37.1	0.04	UP	637	Toxin CrTX-A	Jellyfish toxin	Membrane-active	1-22	Crystall	PF00030.21	3.9e-07	25	3.5e-06	0.0016	Q9GV72	20.94	0.000498	38.9	Toxin CrTX-A	Carybdea rastonii	XP_002156857.2	37.774	7.19e-134	419	PREDICTED: uncharacterized protein LOC100215884	Hydra vulgaris
TRINITY_DN5188_c0_g1_i3	4.07	2.51	UP	666	MACPF	Membrane attack complex/perforin (macpf) family	Membrane-active	1-19	MACPF	PF01823.21	4.6e-20	67.4	2.1e-22	9.6e-20							XP_012553803.1	36.82	6.49e-93	311	PREDICTED: uncharacterized protein LOC100204046	Hydra vulgaris
TRINITY_DN5530_c0_g1_i2	20	22.24	DOWN	168	Waprin	Snake waprin family	Membrane-active	1-22	WAP	PF00095.23	1.9e-20	67.8	7.8e-13	7.1e-11	A7X4M7	34.848	1.86e-06	40.4	Waprin-Phi3	Philodryas olfersii	XP_028402030.1	35.185	9.27e-12	73.9	uncharacterized protein LOC114524971	Dendronephthya gigantea	Q9N0L8	33.333	1.89e-06	48.9	Whey acidic protein	Macropus eugenii
TRINITY_DN66297_c0_g1_i1	37.02	178.82	DOWN	776	Toxin CrTX-A	Jellyfish toxin	Membrane-active	1-22							Q9GV72	23.853	4.43e-10	58.5	Toxin CrTX-A	Carybdea rastonii	XP_002156857.2	32.162	6.01e-45	184	PREDICTED: uncharacterized protein LOC100215884	Hydra vulgaris	Q9GV72	23.853	1.16e-07	58.5	Toxin CrTX-A	Carybdea rastonii
TRINITY_DN605_c0_g3_i1	251.59	1.88	UP	562	Phospholipase A2	Phospholipase A2 family	Mixed function enzyme	1-20	Phospholip_A2_2	PF05826.14	2.1e-21	70.8	2.4e-23	5.5e-21	I7GQA7	41.975	8.43e-17	74.7	Phospholipase A(2)	Xylocopa appendiculata	XP_002165160.2	37.831	1.88e-64	236	PREDICTED: uncharacterized protein LOC100205069	Hydra vulgaris	I7GQA7	41.975	2.21e-14	74.7	Phospholipase A(2)	Xylocopa appendiculata
TRINITY_DN6346_c0_g2_i1	8.15	1.36	UP	223	Phospholipase A2	Phospholipase A2 family	Mixed function enzyme	1-19	Phospholip_A2_2	PF05826.14	9.3e-31	100.8	8.3e-33	1.9e-30	Q9BMK4	37.705	1.35e-23	88.6	Phospholipase A2	Apis cerana	KZS15064.1	44.954	2.93e-23	106	Group 3 secretory phospholipase A2	Daphnia magna	Q9BMK4	37.705	3.55e-21	88.6	Phospholipase A2	Apis cerana
TRINITY_DN53550_c0_g1_i1	2	1.83	UP	169	Conodipine	Phospholipase A2 family	Mixed function enzyme	1-26	Phospholip_A2_3	PF09056.13	1.2e-08	30.4	1e-10	4.7e-08	A0A5C2A2T2	32.117	1.1e-13	62	Conodipine-P1	Conus purpurascens	XP_031560301.1	47.059	8.95e-44	153	uncharacterized protein LOC116296423	Actinia tenebrosa	A0A5C2A2T2	32.117	2.88e-11	62	Conodipine-P1	Conus purpurascens
TRINITY_DN2142_c0_g1_i2	15.88	28.86	DOWN	190	Phospholipase B	Phospholipase B-like family	Mixed function enzyme	1-18	Phospholip_B	PF04916.15	2.6e-37	123.4	6.9e-40	3.2e-37	F8S101	26.087	4.64e-12	60.1	Phospholipase B	Crotalus adamanteus	XP_002159936.2	42.391	7.42e-42	149	PREDICTED: putative phospholipase B-like 2	Hydra vulgaris	Q3TCN2	35.762	4.84e-28	112	Putative phospholipase B-like 2	Mus musculus
TRINITY_DN1400_c0_g1_i1	32.71	359.78	DOWN	216	Turripeptide	Vonopeptide P-like superfamily	Neurotoxin	1-21	Kazal_2	PF07648.17	1.9e-09	32.4	4.7e-11	1.9e-09	P0DKM8	40.426	0.000127	35	Turripeptide Ici9.1 (Fragment)	Iotyrris cingulifera	XP_004210486.2	34.529	8e-13	75.9	PREDICTED: uncharacterized protein LOC101234971	Hydra vulgaris	P23499	26.316	0.000425	44.3	SPARC-like protein 1	Coturnix japonica
TRINITY_DN1400_c0_g1_i2	32.71	359.78	DOWN	190	Turripeptide	Vonopeptide P-like superfamily	Neurotoxin	1-21	Kazal_2	PF07648.17	1.5e-09	32.7	3.7e-11	1.5e-09	P0DKM8	40.426	0.000148	34.7	Turripeptide Ici9.1 (Fragment)	Iotyrris cingulifera	XP_004210486.2	31.138	3.78e-08	62.4	PREDICTED: uncharacterized protein LOC101234971	Hydra vulgaris	P31696	35.821	0.000118	45.4	Agrin	Gallus gallus
TRINITY_DN5338_c0_g1_i2	8.01	253	UP	113	Turripeptide	Vonopeptide P-like superfamily	Neurotoxin	1-20	Kazal_2	PF07648.17	1.1e-08	30	4.2e-10	1.7e-08	P0DKM7	45	0.000263	33.5	Turripeptide Lol9.1	Lophiotoma olangoensis
TRINITY_DN574_c0_g1_i3	141.12	0.95	UP	738	ShK	N/A	Neurotoxin	1-19	ShK	PF01549.26	2.6e-09	32.4	1.8e-10	4.5e-09							XP_012553683.1	30.052	2.47e-48	197	PREDICTED: uncharacterized protein LOC100203426 isoform X4	Hydra vulgaris
TRINITY_DN574_c0_g1_i8	141.12	0.95	UP	1079	ShK	N/A	Neurotoxin	1-19	ShK	PF01549.26	4.2e-09	31.7	2.7e-10	6.9e-09							XP_002155354.3	51.5	3.82e-91	334	PREDICTED: uncharacterized protein LOC100203426 isoform X5	Hydra vulgaris
TRINITY_DN848_c0_g1_i4	99.48	68.86	UP	305	TX-1-like	Neurotoxin	Neurotoxin	1-18	ShK	PF01549.26	1.1e-13	46.4	7e-09	1.8e-07							AKU77028.1	28.197	9.5e-23	106	TX-I	Carukia barnesi
TRINITY_DN2858_c0_g1_i2	66.71	3.75	UP	53	ShK	N/A	Neurotoxin	1-12	ShK	PF01549.26	6e-06	21.6	3.5e-07	8.9e-06
TRINITY_DN38241_c0_g1_i1	3.54	225.89	DOWN	463	ShK	N/A	Neurotoxin	1-22	ShK	PF01549.26	1.5e-39	129.2	4.7e-10	1.2e-08							XP_012559648.1	37.968	4.25e-29	124	PREDICTED: uncharacterized protein LOC101237731	Hydra vulgaris	P55115	23.387	3.84e-08	59.3	Zinc metalloproteinase nas-15	Caenorhabditis elegans
TRINITY_DN28673_c0_g1_i1	3.51	112.71	DOWN	228	331-2 propeptide-like	Neurotoxin	Neurotoxin	1-18	ShK	PF01549.26	6.9e-13	43.8	7.4e-11	1.9e-09							AKU77031.1	35.065	2.39e-30	122	331-2 propeptide	Malo kingi
TRINITY_DN13715_c0_g1_i1	2.65	6.48	DOWN	229	331-2 propeptide-like	Neurotoxin	Neurotoxin	1-19	ShK	PF01549.26	1.6e-16	55.5	1.9e-10	4.8e-09							AKU77031.1	36.97	1.06e-19	94.7	331-2 propeptide	Malo kingi	Q23490	35.294	0.00028	45.1	Peroxidase mlt-7	Caenorhabditis elegans
TRINITY_DN30709_c0_g1_i1	4.46	286.19	DOWN	74	Kazal	N/A	Protease Inhibitor	1-18	Kazal_2	PF07648.17	4.8e-08	27.9	1.9e-09	7.9e-08
TRINITY_DN11149_c0_g1_i3	392.57	2.38	UP	2190	Uncharacterized	Uncharacterized	Uncharacterized	1-22	DUF6479	PF20087.1	0.00052	15.5	2.9e-06	0.0013							XP_028391967.1	22.542	6.71e-33	154	uncharacterized protein LOC114516639	Dendronephthya gigantea
TRINITY_DN6999_c0_g1_i1	40.21	0.66	UP	141	Uncharacterized	Uncharacterized	Uncharacterized	1-22	UPAR_LY6	PF00021.23	1.6e-07	26.8	7.7e-10	3.5e-07							XP_004209233.1	31.818	5.4e-05	51.6	PREDICTED: uncharacterized protein LOC101238835	Hydra vulgaris
TRINITY_DN2293_c0_g1_i1	1936.4	177.88	UP	260	Uncharacterized	Uncharacterized	Uncharacterized	1-20													XP_002161108.1	50.787	1.53e-75	241	PREDICTED: uncharacterized protein LOC100209382	Hydra vulgaris
TRINITY_DN1072_c0_g1_i1	716.06	2.25	UP	261	Uncharacterized	Uncharacterized	Uncharacterized	1-24													XP_012560553.1	65.714	4.36e-14	77.8	PREDICTED: uncharacterized protein LOC105846392	Hydra vulgaris
TRINITY_DN1072_c0_g1_i2	716.06	2.25	UP	216	Uncharacterized	Uncharacterized	Uncharacterized	1-24													XP_012560553.1	65.714	1.11e-14	78.6	PREDICTED: uncharacterized protein LOC105846392	Hydra vulgaris
TRINITY_DN284_c0_g1_i5	462.69	0.32	UP	283	Uncharacterized	Uncharacterized	Uncharacterized	1-21													XP_012563930.1	27.419	1.5e-18	93.2	PREDICTED: uncharacterized protein LOC101235913	Hydra vulgaris	Q9I926	29.801	1.39e-06	51.2	Fucolectin-6	Anguilla japonica
TRINITY_DN1459_c0_g1_i1	365.69	0.51	UP	1380	Uncharacterized	Uncharacterized	Uncharacterized	1-27													XP_012560216.1	24.293	2.89e-79	299	PREDICTED: uncharacterized protein LOC101237419	Hydra vulgaris
TRINITY_DN691_c0_g1_i1	177.19	12.83	UP	674	Uncharacterized	Uncharacterized	Uncharacterized	1-22													XP_012560577.1	41.297	1.19e-35	152	PREDICTED: uncharacterized protein LOC101239391	Hydra vulgaris	Q12019	23.431	6.76e-08	60.1	Midasin	Saccharomyces cerevisiae
TRINITY_DN886_c0_g1_i1	141.42	8.82	UP	1634	Uncharacterized	Uncharacterized	Uncharacterized	1-22							Q7M3V1	23.81	0.000256	40.8	33kDa venom protein	Chelonus sp	XP_012557113.1	38.771	0	666	PREDICTED: uncharacterized protein LOC100214209 isoform X1	Hydra vulgaris	O01761	26.07	3.86e-11	72.4	Muscle M-line assembly protein unc-89	Caenorhabditis elegans
TRINITY_DN4077_c0_g1_i7	118.98	124.11	DOWN	8465	Uncharacterized	Uncharacterized	Uncharacterized	1-23													XP_012556696.1	56.762	0	8816	PREDICTED: uncharacterized protein LOC100213567	Hydra vulgaris	P10587	23.617	1.25e-29	135	Myosin-11	Gallus gallus
TRINITY_DN87_c0_g1_i3	115.76	10.51	UP	647	Uncharacterized	Uncharacterized	Uncharacterized	1-22													XP_012555677.1	36.403	3.45e-72	254	PREDICTED: uncharacterized protein LOC100198516 isoform X1	Hydra vulgaris
TRINITY_DN87_c0_g1_i4	115.76	10.51	UP	379	Uncharacterized	Uncharacterized	Uncharacterized	1-22													XP_012555677.1	80.556	9.12e-06	60.5	PREDICTED: uncharacterized protein LOC100198516 isoform X1	Hydra vulgaris
TRINITY_DN60430_c0_g1_i1	55.36	6.57	UP	188	Uncharacterized	Uncharacterized	Uncharacterized	1-16													XP_028410478.1	48.413	4.73e-34	139	uncharacterized protein LOC114533086 isoform X2	Dendronephthya gigantea
TRINITY_DN2343_c0_g1_i1	45.99	0.46	UP	461	Uncharacterized	Uncharacterized	Uncharacterized	1-23													XP_002168233.3	51.795	8.75e-47	178	PREDICTED: uncharacterized protein LOC100202995	Hydra vulgaris
TRINITY_DN354_c0_g1_i6	36.72	3.18	UP	2134	Uncharacterized	Uncharacterized	Uncharacterized	1-18													XP_002169063.2	60.296	0	2215	PREDICTED: uncharacterized protein LOC100203318	Hydra vulgaris
TRINITY_DN375_c0_g1_i2	27.83	0.34	UP	905	Uncharacterized	Uncharacterized	Uncharacterized	1-20													XP_012557776.1	49.186	4.32e-98	340	PREDICTED: uncharacterized protein LOC100207836	Hydra vulgaris	P29026	27.413	3.58e-23	108	Chitinase 1	Rhizopus oligosporus
TRINITY_DN1900_c0_g1_i1	16.58	18.69	DOWN	176	Uncharacterized	Uncharacterized	Uncharacterized	1-18													XP_012558836.1	44.97	2e-40	149	PREDICTED: uncharacterized protein LOC105845530	Hydra vulgaris
TRINITY_DN1900_c0_g1_i3	16.58	18.69	DOWN	338	Uncharacterized	Uncharacterized	Uncharacterized	1-18													XP_012558836.1	41.199	2.18e-63	215	PREDICTED: uncharacterized protein LOC105845530	Hydra vulgaris
TRINITY_DN1900_c0_g1_i5	16.58	18.69	DOWN	344	Uncharacterized	Uncharacterized	Uncharacterized	1-26													XP_012558836.1	44.262	9.06e-66	221	PREDICTED: uncharacterized protein LOC105845530	Hydra vulgaris
TRINITY_DN1557_c0_g1_i2	13.63	1.3	UP	4046	Uncharacterized	Uncharacterized	Uncharacterized	1-16													XP_004211257.2	35.586	0	631	PREDICTED: uncharacterized protein LOC101235976 isoform X1	Hydra vulgaris	G4SLH0	23.394	0.001	49.7	Titin homolog	Caenorhabditis elegans
TRINITY_DN1557_c0_g1_i3	13.63	1.3	UP	4074	Uncharacterized	Uncharacterized	Uncharacterized	1-16													XP_004211257.2	35.586	0	630	PREDICTED: uncharacterized protein LOC101235976 isoform X1	Hydra vulgaris
TRINITY_DN3567_c0_g2_i10	11.88	6.85	UP	292	Uncharacterized	Uncharacterized	Uncharacterized	1-20													XP_012557980.1	48.601	5.05e-80	265	PREDICTED: uncharacterized protein LOC100201836	Hydra vulgaris	Q8BLA8	21.675	6.16e-05	48.1	Transient receptor potential cation channel subfamily A member 1	Mus musculus
TRINITY_DN2728_c0_g1_i4	11.8	0.75	UP	1923	Uncharacterized	Uncharacterized	Uncharacterized	1-21							P11495	47.059	0.000781	29.6	U-metritoxin-Msn1a	Metridium senile	XP_012562951.1	49.443	0	1462	PREDICTED: uncharacterized protein LOC100212597	Hydra vulgaris
TRINITY_DN16688_c0_g1_i1	5.6	7	UP	1792	Uncharacterized	Uncharacterized	Uncharacterized	1-22													XP_012564682.1	25.183	1.54e-112	408	PREDICTED: uncharacterized protein LOC100210512	Hydra vulgaris
TRINITY_DN5559_c0_g1_i7	3.87	0.48	UP	1686	Uncharacterized	Uncharacterized	Uncharacterized	1-22													XP_004206751.2	36.64	0	707	PREDICTED: uncharacterized protein LOC101234739	Hydra vulgaris
TRINITY_DN21915_c0_g4_i1	3.31	0.62	UP	126	Uncharacterized	Uncharacterized	Uncharacterized	1-31													KAG8192483.1	38.931	4.51e-15	81.6	hypothetical protein JTE90_018009	Oedothorax gibbosus
TRINITY_DN1796_c0_g1_i6	948.52	204.85	UP	343	Unknown	Unknown	Unknown	1-22																			Q06852	21.223	0.000732	45.4	Cell surface glycoprotein 1	Hungateiclostridium thermocellum
TRINITY_DN87_c0_g1_i5	115.76	10.51	UP	61	Unknown	Unknown	Unknown	1-22
TRINITY_DN2858_c0_g1_i1	66.71	3.75	UP	106	Unknown	Unknown	Unknown	1-20
TRINITY_DN15079_c0_g1_i4	60.27	35.67	UP	54	Unknown	Unknown	Unknown	1-24
TRINITY_DN1796_c1_g1_i1	53.17	0.21	UP	1582	Unknown	Unknown	Unknown	1-23
TRINITY_DN3136_c0_g1_i5	16.63	39.79	DOWN	48	Unknown	Unknown	Unknown	1-21
TRINITY_DN32533_c0_g1_i1	14.61	0.89	UP	125	Unknown	Unknown	Unknown	1-21
TRINITY_DN8018_c0_g1_i1	6.93	5.73	UP	45	Unknown	Unknown	Unknown	1-20
TRINITY_DN14527_c0_g1_i7	6.67	114.69	DOWN	353	Unknown	Unknown	Unknown	1-16
TRINITY_DN16967_c0_g1_i1	3.23	8.79	DOWN	301	Unknown	Unknown	Unknown	1-19
TRINITY_DN60412_c0_g1_i1	1.48	0.08	UP	227	Unknown	Unknown	Unknown	1-16

## Sheet: 4_FULL-annot
Transcript	length (aa)	Toxin_ID	Family	Biological function	Predicated_signalP (bp)	top_pfam_hit	pfam_acc	pfam_full-evalue	pfam_full_score	pfam_c-evalue	pfam_i-evalue	toxprot_acc	toxprot_%id	toxprot_evalue	toxprot_bitscore	toxprot_annot	toxprot_species	nr_acc	nr_%id	nr_evalue	nr_bitscore	nr_annot	nr_species	swissprot_acc	swissprot_%id	swissprot_evalue	swissprot_bitscore	swissprot_annot	swissprot_species
GCHW01009868.1	227	Venom allergen	CRISP	Allergen and innate immunity	1-18	CAP	PF00188.28	5.1e-11	38.7	1.8e-12	8e-11	P35779	34.559	3.68e-12	59.7	Venom allergen 3	Solenopsis richteri	XP_022630517.1	35.714	4.13e-18	92	uncharacterized protein LALA0_S11e01200g	Lachancea lanzarotensis	P47032	37.255	8.94e-14	72.4	Protein PRY1	Saccharomyces cerevisiae (strain ATCC 204508 / S288c)
GCHW01008769.1	544	Cysteine-rich venom protein	CRISP	Allergen and innate immunity	1-18	CAP	PF00188.28	1.9e-12	43.3	2.6e-13	1.2e-11	Q8AVA4	32.967	6.52e-07	47	Cysteine-rich venom protein pseudechetoxin	Pseudechis australis	XP_012563566.1	45.861	2.47e-123	381	PREDICTED: uncharacterized protein LOC105848137	Hydra vulgaris	P47032	32.967	1.71e-06	53.5	Protein PRY1	Saccharomyces cerevisiae (strain ATCC 204508 / S288c)
GCHW01014762.1	238	Cysteine-rich venom protein	CRISP	Allergen and innate immunity	1-20	CAP	PF00188.28	5.9e-10	35.3	2e-11	9.1e-10	Q8AVA3	28.194	3.79e-11	57.4	Cysteine-rich venom protein pseudecin	Pseudechis porphyriacus	XP_028519627.1	30.279	1.16e-16	90.5	uncharacterized protein LOC110254426	Exaiptasia diaphana	Q60477	30.682	4.25e-11	64.3	Cysteine-rich secretory protein 2	Cavia porcellus
GCHW01023080.1	589	Venom allergen	CRISP	Allergen and innate immunity	1-22	CAP	PF00188.28	3.2e-14	49.1	1.8e-15	8e-14	P35781	28.926	3.28e-09	53.5	Venom allergen 5.01	Vespa crabro	XP_002157435.3	59.149	3.28e-171	515	PREDICTED: uncharacterized protein LOC100204716	Hydra vulgaris	Q9H4G4	37.5	1.29e-22	97.8	Golgi-associated plant pathogenesis-related protein 1	Homo sapiens
GCHW01007633.1	208	Venom allergen	CRISP	Allergen and innate immunity	1-23	CAP	PF00188.28	1.4e-16	56.7	4.1e-18	1.9e-16	A9YME1	21.26	9.84e-08	47	Venom allergen 5	Microctonus hyperodae	XP_002168624.2	34.426	5.19e-22	103	PREDICTED: uncharacterized protein LOC100215247	Hydra vulgaris	Q9CYL5	38.255	1.29e-14	71.2	Golgi-associated plant pathogenesis-related protein 1	Mus musculus
GCHW01010361.1	233	Venom allergen	CRISP	Allergen and innate immunity	1-25	CAP	PF00188.28	3.2e-19	65.2	9.8e-21	4.4e-19	A9YME1	27.344	1.35e-09	52.8	Venom allergen 5	Microctonus hyperodae	XP_002168624.2	37.324	1.04e-23	108	PREDICTED: uncharacterized protein LOC100215247	Hydra vulgaris	B3EWZ8	34.591	2.16e-14	74.7	Ectin (Fragment)	Acropora millepora
GCHW01004792.1	452	Venom acid phosphatase	Histidine acid phosphatase family	Allergen and innate immunity	1-17	His_Phos_2	PF00328.24	4.4e-23	77.4	2.1e-22	4.1e-20	Q5BLY5	28.736	2.62e-38	139	Venom acid phosphatase Acph-1	Apis mellifera	XP_012560453.1	46.782	8.14e-111	343	PREDICTED: prostatic acid phosphatase-like isoform X1	Hydra vulgaris	Q5NVF6	38.352	7.75e-78	251	Lysosomal acid phosphatase	Pongo abelii
GCHW01008876.1	431	Venom acid phosphatase	Histidine acid phosphatase family	Allergen and innate immunity	1-21	His_Phos_2	PF00328.24	6e-26	86.8	1.4e-25	2.8e-23	Q5BLY5	30.484	4.43e-40	144	Venom acid phosphatase Acph-1	Apis mellifera	XP_012560453.1	51.345	1.17e-133	401	PREDICTED: prostatic acid phosphatase-like isoform X1	Hydra vulgaris	B1H1P9	36.409	8.43e-81	258	Lysosomal acid phosphatase	Xenopus laevis
GCHW01006439.1	457	Venom acid phosphatase	Histidine acid phosphatase family	Allergen and innate immunity	1-24	His_Phos_2	PF00328.24	1.3e-24	82.4	1.2e-23	2.3e-21	Q5BLY5	30	5.3e-39	141	Venom acid phosphatase Acph-1	Apis mellifera	XP_012560453.1	45.885	3.24e-110	342	PREDICTED: prostatic acid phosphatase-like isoform X1	Hydra vulgaris	Q5NVF6	38.352	4.34e-81	259	Lysosomal acid phosphatase	Pongo abelii
GCHW01015333.1	442	Venom serine carboxypeptidase	Peptidase S10 family	Allergen and innate immunity	1-22	Peptidase_S10	PF00450.24	3e-91	302	6.2e-94	3.6e-91	C9WMM5	28.747	4.62e-47	165	Venom serine carboxypeptidase	Apis mellifera	XP_002160212.1	66.502	0	577	PREDICTED: retinoid-inducible serine carboxypeptidase-like	Hydra vulgaris	Q920A6	52.927	5.94e-158	457	Retinoid-inducible serine carboxypeptidase	Rattus norvegicus
GCHW01016109.1	362	Nematocyst expressed protein	Peptidase M12A	Auxillary	1-16	Astacin	PF01400.26	1.6e-55	182.9	2.6e-56	2.3e-55	K7Z9Q9	33.193	1.31e-27	106	Nematocyst expressed protein 6	Nematostella vectensis	CAJ57450.1	83.43	2.69e-180	513	astacin 4	Hydractinia echinata	Q20191	32.378	1.78e-43	159	Zinc metalloproteinase nas-13	Caenorhabditis elegans
GCHW01016095.1	297	Nematocyst expressed protein	Peptidase M12A	Auxillary	1-16	Astacin	PF01400.26	5.9e-63	207.1	1e-63	9.2e-63	K7Z9Q9	33.871	3.92e-40	138	Nematocyst expressed protein 6	Nematostella vectensis	XP_028515202.1	41.914	6.04e-66	218	zinc metalloproteinase nas-15	Exaiptasia diaphana	Q9U3S9	34.471	4.66e-44	156	Zinc metalloproteinase nas-6	Caenorhabditis elegans
GCHW01003474.1	600	Nematocyst expressed protein	Peptidase M12A	Auxillary	1-16	Astacin	PF01400.26	7.2e-51	167.7	1.5e-51	1.4e-50	K7Z9Q9	30.268	2.31e-28	111	Nematocyst expressed protein 6	Nematostella vectensis	XP_012565928.1	62.718	0	671	PREDICTED: zinc metalloproteinase nas-15-like	Hydra vulgaris	Q20191	30.702	5.56e-36	143	Zinc metalloproteinase nas-13	Caenorhabditis elegans
GCHW01002500.1	325	Nematocyst expressed protein	Peptidase M12A	Auxillary	1-16	Astacin	PF01400.26	1.4e-59	196.1	2.1e-60	1.9e-59	K7Z9Q9	34.956	8.02e-41	140	Nematocyst expressed protein 6	Nematostella vectensis	XP_012567159.1	44.04	5.36e-79	259	PREDICTED: zinc metalloproteinase nas-8-like	Hydra vulgaris	Q20191	37.5	2.87e-46	165	Zinc metalloproteinase nas-13	Caenorhabditis elegans
GCHW01002511.1	314	Nematocyst expressed protein	Peptidase M12A	Auxillary	1-17	Astacin	PF01400.26	1.8e-62	205.6	2.5e-63	2.2e-62	K7Z9Q9	35.741	1.92e-43	147	Nematocyst expressed protein 6	Nematostella vectensis	XP_031572115.1	39.274	1.26e-60	205	zinc metalloproteinase nas-15-like	Actinia tenebrosa	Q9U3S9	38.235	7.26e-43	153	Zinc metalloproteinase nas-6	Caenorhabditis elegans
GCHW01012408.1	404	Nematocyst expressed protein	Peptidase M12A	Auxillary	1-18	Astacin	PF01400.26	6.4e-56	184.2	1.2e-56	1e-55	K7Z9Q9	33.195	8.12e-31	115	Nematocyst expressed protein 6	Nematostella vectensis	CAJ57450.1	54.104	6.69e-95	298	astacin 4	Hydractinia echinata	Q20191	32.312	7.31e-43	159	Zinc metalloproteinase nas-13	Caenorhabditis elegans
GCHW01011699.1	425	Nematocyst expressed protein	Peptidase M12A	Auxillary	1-18	Astacin	PF01400.26	3.6e-59	194.8	7.6e-60	6.8e-59	K7Z9Q9	30.268	1.41e-28	110	Nematocyst expressed protein 6	Nematostella vectensis	CAJ57450.1	42.642	1.95e-57	202	astacin 4	Hydractinia echinata	Q20191	36.818	2.17e-35	139	Zinc metalloproteinase nas-13	Caenorhabditis elegans
GCHW01008491.1	289	Nematocyst expressed protein	Peptidase M12A	Auxillary	1-18	Astacin	PF01400.26	3.7e-61	201.3	5.3e-62	4.7e-61	K7Z9Q9	34.538	4.32e-39	135	Nematocyst expressed protein 6	Nematostella vectensis	XP_020603064.1	41.754	6.43e-70	231	zinc metalloproteinase nas-4-like isoform X2	Orbicella faveolata	Q9U3S9	34.252	1.64e-46	162	Zinc metalloproteinase nas-6	Caenorhabditis elegans
GCHW01006793.1	288	Nematocyst expressed protein	Peptidase M12A	Auxillary	1-18	Astacin	PF01400.26	3.9e-60	197.9	6.3e-61	5.6e-60	K7Z9Q9	32.308	4.13e-32	116	Nematocyst expressed protein 6	Nematostella vectensis	XP_022804319.1	40.604	1.58e-65	217	zinc metalloproteinase nas-14-like	Stylophora pistillata	Q9N2V2	38.723	1.41e-43	161	Zinc metalloproteinase nas-30	Caenorhabditis elegans
GCHW01004812.1	359	Nematocyst expressed protein	Peptidase M12A	Auxillary	1-18	Astacin	PF01400.26	2.3e-59	195.4	5e-60	4.4e-59	K7Z9Q9	30.268	2.1e-29	111	Nematocyst expressed protein 6	Nematostella vectensis	CAJ57450.1	42.642	3.17e-58	202	astacin 4	Hydractinia echinata	P55112	35.938	5.68e-36	135	Zinc metalloproteinase nas-4	Caenorhabditis elegans
GCHW01001274.1	622	Nematocyst expressed protein	Peptidase M12A	Auxillary	1-18	Astacin	PF01400.26	9.5e-65	213	1.9e-65	1.7e-64	K7Z9Q9	35.808	3.84e-36	133	Nematocyst expressed protein 6	Nematostella vectensis	XP_012567159.1	44.848	6.2e-83	280	PREDICTED: zinc metalloproteinase nas-8-like	Hydra vulgaris	P55112	33.684	5.24e-50	179	Zinc metalloproteinase nas-4	Caenorhabditis elegans
GCHW01018219.1	306	Nematocyst expressed protein	Peptidase M12A	Auxillary	1-19	Astacin	PF01400.26	2.6e-67	221.3	3.6e-68	3.2e-67	K7Z9Q9	33.471	4.11e-39	135	Nematocyst expressed protein 6	Nematostella vectensis	XP_031566315.1	44.654	7.14e-87	273	zinc metalloproteinase nas-14-like	Actinia tenebrosa	Q9U3S9	34.266	2.3e-47	165	Zinc metalloproteinase nas-6	Caenorhabditis elegans
GCHW01012078.1	372	Nematocyst expressed protein	Peptidase M12A	Auxillary	1-19	Astacin	PF01400.26	8e-61	200.2	1.2e-61	1.1e-60	K7Z9Q9	37.255	2.96e-41	143	Nematocyst expressed protein 6	Nematostella vectensis	XP_002153855.1	51.33	9.33e-127	379	PREDICTED: zinc metalloproteinase nas-4-like	Hydra vulgaris	Q9U3S9	32.77	1.25e-42	154	Zinc metalloproteinase nas-6	Caenorhabditis elegans
GCHW01009031.1	357	Nematocyst expressed protein	Peptidase M12A	Auxillary	1-19	Astacin	PF01400.26	6e-60	197.3	9.3e-61	8.3e-60	K7Z9Q9	38.431	2.35e-43	148	Nematocyst expressed protein 6	Nematostella vectensis	XP_002161766.1	46.409	6.93e-107	327	PREDICTED: zinc metalloproteinase nas-15-like	Hydra vulgaris	Q9U3S9	33.562	1.56e-43	156	Zinc metalloproteinase nas-6	Caenorhabditis elegans
GCHW01009796.1	276	Nematocyst expressed protein	Peptidase M12A	Auxillary	1-20	Astacin	PF01400.26	1.7e-64	212.1	2.8e-65	2.5e-64	K7Z9Q9	35.971	9.93e-47	154	Nematocyst expressed protein 6	Nematostella vectensis	XP_028402334.1	50.368	9.23e-84	262	zinc metalloproteinase nas-15-like	Dendronephthya gigantea	O57460	45.946	9.58e-52	184	Dorsal-ventral patterning tolloid-like protein 1	Danio rerio
GCHW01000681.1	749	Nematocyst expressed protein	Peptidase M12A	Auxillary	1-20	Astacin	PF01400.26	7.2e-59	193.8	1.4e-59	1.2e-58	K7Z9Q9	33.645	3.64e-27	108	Nematocyst expressed protein 6	Nematostella vectensis	XP_012567159.1	37.283	1.32e-49	193	PREDICTED: zinc metalloproteinase nas-8-like	Hydra vulgaris	P07584	34.874	5.13e-41	154	Astacin	Astacus astacus
GCHW01016335.1	324	Nematocyst expressed protein	Peptidase M12A	Auxillary	1-22	Astacin	PF01400.26	3e-61	201.6	4.5e-62	4e-61	K7Z9Q9	31.602	2.46e-33	120	Nematocyst expressed protein 6	Nematostella vectensis	XP_002165364.1	50.309	1.11e-102	314	PREDICTED: zinc metalloproteinase nas-4-like	Hydra vulgaris	P55112	37.395	1.12e-46	163	Zinc metalloproteinase nas-4	Caenorhabditis elegans
GCHW01006814.1	534	Nematocyst expressed protein	Peptidase M12A	Auxillary	1-23	Astacin	PF01400.26	9.5e-55	180.4	1.7e-55	1.5e-54	K7Z9Q9	36.929	6.98e-33	123	Nematocyst expressed protein 6	Nematostella vectensis	XP_002155073.2	46.154	1.02e-56	200	PREDICTED: zinc metalloproteinase nas-6-like isoform X1	Hydra vulgaris	Q9U3S9	36.704	4.3e-37	143	Zinc metalloproteinase nas-6	Caenorhabditis elegans
GCHW01016390.1	357	Nematocyst expressed protein	Peptidase M12A	Auxillary	1-27	Astacin	PF01400.26	4.6e-62	204.2	6.8e-63	6.1e-62	K7Z9Q9	35.294	7.29e-42	144	Nematocyst expressed protein 6	Nematostella vectensis	XP_002153855.1	49.18	2.93e-104	321	PREDICTED: zinc metalloproteinase nas-4-like	Hydra vulgaris	Q9U3S9	32.18	6.44e-44	157	Zinc metalloproteinase nas-6	Caenorhabditis elegans
GCHW01011283.1	389	Nematocyst expressed protein	Peptidase M12A	Auxillary	1-27	Astacin	PF01400.26	1.4e-63	209.2	2.7e-64	2.4e-63	K7Z9Q9	37.647	3.23e-44	151	Nematocyst expressed protein 6	Nematostella vectensis	XP_002153855.1	46.597	4.52e-113	345	PREDICTED: zinc metalloproteinase nas-4-like	Hydra vulgaris	P55115	32.88	2.69e-44	164	Zinc metalloproteinase nas-15	Caenorhabditis elegans
GCHW01020914.1	296	Nematocyst expressed protein	Peptidase M12A	Auxillary	1-28	Astacin	PF01400.26	1.4e-63	209.2	2e-64	1.8e-63	K7Z9Q9	38.462	4.61e-35	124	Nematocyst expressed protein 6	Nematostella vectensis	NP_001296695.1	53.025	1.93e-97	298	zinc metalloproteinase nas-15-like precursor	Hydra vulgaris	P55113	44.086	1.58e-47	166	Zinc metalloproteinase nas-7	Caenorhabditis elegans
GCHW01018788.1	1677	Zinc metalloproteinase-disintegrin	Peptidase M12B	Auxillary	1-22	CUB	PF00431.22	1.8e-38	126.5	6.6e-26	2.8e-24	Q4VM08	27.143	3.03e-26	112	Zinc metalloproteinase-disintegrin-like VLAIP-A	Macrovipera lebetina	XP_020624510.1	38.084	0	820	A disintegrin and metalloproteinase with thrombospondin motifs 6-like	Orbicella faveolata	Q69Z28	33.613	2.51e-150	497	A disintegrin and metalloproteinase with thrombospondin motifs 16	Mus musculus
GCHW01014998.1	386	Hyaluronidase	glycosyl hydrolase 56 family	Auxillary	1-23	Glyco_hydro_56	PF01630.20	6.5e-111	365.7	1.4e-113	8.4e-111	A3QVN3	35.393	1.59e-71	227	Hyaluronidase-1	Cerastes cerastes	XP_012557317.1	69.89	0	566	PREDICTED: hyaluronidase 1-like	Hydra vulgaris	Q12794	39.266	6.71e-80	254	Hyaluronidase-1	Homo sapiens
GCHW01012169.1	225	Venom protein 302	N/A	Auxillary	1-20	IGFBP	PF00219.20	3.4e-08	29.3	5.1e-10	3.4e-08	P0CJ14	34.118	1.61e-06	41.6	Venom protein 302	Lychas mucronatus	XP_009043711.1	38.053	4.79e-36	136	hypothetical protein LOTGIDRAFT_102422	Lottia gigantea	G4V4F9	31	4.82e-05	44.3	Single insulin-like growth factor-binding domain protein-1	Cupiennius salei
GCHW01018263.1	102	Venom protein 302	N/A	Auxillary	1-22	IGFBP	PF00219.20	6.2e-07	25.2	1.4e-08	9.2e-07	P0CJ14	42.308	2.56e-11	52	Venom protein 302	Lychas mucronatus	XP_018008451.1	44	9.94e-14	72	PREDICTED: venom protein 302-like isoform X1	Hyalella azteca	G4V4G0	41.25	3.8e-11	57.8	Single insulin-like growth factor-binding domain protein-2	Cupiennius salei
GCHW01014796.1	191	Venom protein 302	N/A	Auxillary	1-25	IGFBP	PF00219.20	6.1e-10	34.9	9.2e-12	6.1e-10	P0CJ14	45.745	3.15e-19	75.1	Venom protein 302	Lychas mucronatus	XP_002156854.1	49.593	9.89e-26	106	PREDICTED: venom protein 302-like	Hydra vulgaris	P0CJ14	45.745	8.27e-17	75.1	Venom protein 302	Lychas mucronatus
GCHW01021576.1	242	Vascular endothelial growth factor A	PDGF/VEGF growth factor family	Auxillary	1-20	PDGF	PF00341.19	4.2e-12	41.4	1.4e-14	4.2e-12	P83906	23.077	9.98e-06	41.2	Vascular endothelial growth factor A	Bitis gabonica	AAS79435.1	37.5	6.72e-26	114	vascular endothelial growth factor	Podocoryna carnea	O43915	24.609	2.34e-07	54.3	Vascular endothelial growth factor D	Homo sapiens
GCHW01014139.1	200	Zinc metalloproteinase-disintegrin	Peptidase M12B	Auxillary	1-20	Pep_M12B_propep	PF01562.21	1.3e-29	98.4	2.4e-31	1.6e-29	Q14FJ4	29.947	1.64e-15	70.5	Zinc metalloproteinase/disintegrin	Echis ocellatus	XP_033113383.1	39.597	5.94e-21	101	disintegrin and metalloproteinase domain-containing protein 12-like isoform X7	Anneissia japonica	Q9R1V7	36.879	4.16e-16	79.3	Disintegrin and metalloproteinase domain-containing protein 23	Mus musculus
GCHW01010574.1	164	Zinc metalloproteinase-disintegrin	Peptidase M12B	Auxillary	1-20	Pep_M12B_propep	PF01562.21	5.5e-21	70.5	1e-22	6.7e-21	Q4VM07	27.612	3.18e-09	51.2	Zinc metalloproteinase-disintegrin-like VLAIP-B	Macrovipera lebetina	XP_012560859.1	47.403	2.79e-38	140	PREDICTED: disintegrin and metalloproteinase domain-containing protein 22-like, partial	Hydra vulgaris	Q61072	31.884	5.63e-12	66.2	Disintegrin and metalloproteinase domain-containing protein 9	Mus musculus
GCHW01020075.1	386	Zinc metalloproteinase-disintegrin	Peptidase M12B	Auxillary	1-27	Pep_M12B_propep	PF01562.21	4e-32	106.6	1.5e-33	9.8e-32	C9E1R7	24.183	1.37e-13	68.2	Zinc metalloproteinase-disintegrin VMP-II	Crotalus atrox	XP_012559175.1	55.556	8.14e-137	437	PREDICTED: A disintegrin and metalloproteinase with thrombospondin motifs 6-like	Hydra vulgaris	Q69Z28	33.555	4.7e-39	152	A disintegrin and metalloproteinase with thrombospondin motifs 16	Mus musculus
GCHW01016929.1	364	Glutaminyl-peptide cyclotransferase	Glutaminyl-peptide cyclotransferase family	Auxillary	1-21	Peptidase_M28	PF04389.19	2.2e-39	130.4	5e-42	2.9e-39	A7ISW2	40.162	1.34e-88	268	Glutaminyl-peptide cyclotransferase	Boiga dendrophila	XP_002158175.2	56.403	8.05e-147	429	PREDICTED: glutaminyl-peptide cyclotransferase-like	Hydra vulgaris	A7ISW2	40.162	3.51e-86	268	Glutaminyl-peptide cyclotransferase	Boiga dendrophila
GCHW01004358.1	720	Zinc metalloproteinase-disintegrin	Peptidase M12B	Auxillary	1-18	Reprolysin	PF01421.21	1.6e-53	176.9	2.4e-55	1.6e-53	Q98UF9	32.463	6.82e-89	287	Zinc metalloproteinase-disintegrin-like HF3	Bothrops jararaca	KFR05372.1	36.364	1.8e-122	390	Disintegrin and metalloproteinase domain-containing protein 33, partial	Nipponia nippon	Q923W9	34.349	7.8e-114	365	Disintegrin and metalloproteinase domain-containing protein 33	Mus musculus
GCHW01016638.1	2032	Zinc metalloproteinase-disintegrin	Peptidase M12B	Auxillary	1-20	Reprolysin	PF01421.21	3.8e-30	100.5	1.1e-31	7.1e-30	J3SDW8	28.679	1.04e-51	190	Zinc metalloproteinase-disintegrin-like 8	Crotalus adamanteus	XP_012555041.1	45.65	0	1825	PREDICTED: uncharacterized protein LOC100209306	Hydra vulgaris	Q61072	29.594	1.08e-57	220	Disintegrin and metalloproteinase domain-containing protein 9	Mus musculus
GCHW01003924.1	702	Zinc metalloproteinase-disintegrin	Peptidase M12B	Auxillary	1-22	Reprolysin	PF01421.21	1.2e-52	174	1.9e-54	1.2e-52	Q2UXQ5	31.95	2e-77	256	Zinc metalloproteinase-disintegrin-like EoVMP2	Echis ocellatus	XP_032808103.1	36.581	1.2e-90	315	disintegrin and metalloproteinase domain-containing protein 12-like	Petromyzon marinus	Q9JLN6	33.811	1.19e-81	278	Disintegrin and metalloproteinase domain-containing protein 28	Mus musculus
GCHW01009716.1	780	Zinc metalloproteinase-disintegrin	Peptidase M12B	Auxillary	1-28	Reprolysin_2	PF13574.8	2.9e-31	104	7.1e-33	6e-31	Q90WC0	27.597	6.37e-18	81.6	Zinc metalloproteinase/disintegrin (Fragment)	Gloydius brevicaudus	XP_012559583.1	58.182	0	889	PREDICTED: disintegrin and metalloproteinase domain-containing protein 10-like	Hydra vulgaris	Q10743	40.781	2.11e-156	476	Disintegrin and metalloproteinase domain-containing protein 10	Rattus norvegicus
GCHW01020416.1	709	Zinc metalloproteinase-disintegrin	Peptidase M12B	Auxillary	1-20	Reprolysin_5	PF13688.8	6.9e-35	116.1	1.4e-36	6.9e-35	A8QL59	26.923	1.64e-32	129	Zinc metalloproteinase-disintegrin-like NaMP	Naja atra	XP_002159249.1	49.928	0	674	PREDICTED: disintegrin and metalloproteinase domain-containing protein 17-like	Hydra vulgaris	Q9VAC5	37.226	2.37e-145	444	ADAM 17-like protease	Drosophila melanogaster
GCHW01015738.1	1519	Zinc metalloproteinase-disintegrin	Peptidase M12B	Auxillary	1-17	TSP1_ADAMTS	PF19030.2	1.5e-76	247.8	4.7e-15	9.2e-14	Q1PS45	25.635	4.62e-20	92.4	Zinc metalloproteinase-disintegrin-like agkihagin	Deinagkistrodon acutus	XP_002168102.3	49.671	0	1578	PREDICTED: A disintegrin and metalloproteinase with thrombospondin motifs 6-like	Hydra vulgaris	P59511	28.225	4.06e-133	458	A disintegrin and metalloproteinase with thrombospondin motifs 20	Mus musculus
GCHW01000443.1	285	Astacin-like metalloprotease toxin	Peptidase M12A	Auxillary	1-15	Astacin	PF01400.26	6.5e-61	200.5	9e-62	8.1e-61	A0FKN6	37.255	2.65e-30	111	Astacin-like metalloprotease toxin 1	Loxosceles intermedia	NP_001296695.1	60.49	6.25e-120	355	zinc metalloproteinase nas-15-like precursor	Hydra vulgaris	P55112	37.387	6.59e-47	162	Zinc metalloproteinase nas-4	Caenorhabditis elegans
GCHW01021372.1	688	Astacin-like metalloprotease toxin	Peptidase M12A	Auxillary	1-18	Astacin	PF01400.26	2.1e-48	159.7	4.6e-49	4.1e-48	A0FKN6	31.602	6.46e-26	103	Astacin-like metalloprotease toxin 1	Loxosceles intermedia	XP_012561547.1	44.59	7.79e-171	512	PREDICTED: uncharacterized protein LOC100201110	Hydra vulgaris	O57460	34.01	1.23e-26	120	Dorsal-ventral patterning tolloid-like protein 1	Danio rerio
GCHW01018738.1	482	Astacin-like metalloprotease toxin	Peptidase M12A	Auxillary	1-19	Astacin	PF01400.26	1.3e-63	209.3	2.9e-64	2.6e-63	P0DM62	43.077	2.45e-26	102	Astacin-like metalloprotease toxin 5 (Fragment)	Loxosceles gaucho	EDO44568.1	41.365	3.68e-44	169	predicted protein	Nematostella vectensis	Q64230	37.86	5.66e-40	156	Meprin A subunit alpha	Rattus norvegicus
GCHW01008963.1	691	Astacin-like metalloprotease toxin	Peptidase M12A	Auxillary	1-19	Astacin	PF01400.26	4.4e-53	174.9	8.4e-54	7.5e-53	A0FKN6	31.481	7.27e-27	106	Astacin-like metalloprotease toxin 1	Loxosceles intermedia	XP_012561547.1	49.172	0	546	PREDICTED: uncharacterized protein LOC100201110	Hydra vulgaris	Q1LW01	39.594	1.33e-27	115	Hatching enzyme 1.2	Danio rerio
GCHW01003533.1	482	Astacin-like metalloprotease toxin	Peptidase M12A	Auxillary	1-19	Astacin	PF01400.26	1.6e-63	209	2.9e-64	2.6e-63	P0DM62	43.077	3.14e-26	101	Astacin-like metalloprotease toxin 5 (Fragment)	Loxosceles gaucho	EDO44568.1	41.365	4.34e-44	169	predicted protein	Nematostella vectensis	Q64230	37.86	3.28e-40	157	Meprin A subunit alpha	Rattus norvegicus
GCHW01008532.1	343	Astacin-like metalloprotease toxin	Peptidase M12A	Auxillary	1-21	Astacin	PF01400.26	1.3e-54	180	2.4e-55	2.1e-54	C9D7R2	31.535	4.01e-30	112	Astacin-like metalloprotease toxin 2	Loxosceles intermedia	XP_012558537.1	38.247	2.81e-47	173	PREDICTED: astacin-like metalloprotease toxin 3 isoform X1	Hydra vulgaris	P98063	37.963	3.21e-36	142	Bone morphogenetic protein 1	Mus musculus
GCHW01002058.1	333	Astacin-like metalloprotease toxin	Peptidase M12A	Auxillary	1-22	Astacin	PF01400.26	4e-64	211	6.2e-65	5.5e-64	A0FKN6	41.379	1.14e-36	129	Astacin-like metalloprotease toxin 1	Loxosceles intermedia	XP_002155331.1	54.63	5.54e-124	369	PREDICTED: zinc metalloproteinase nas-15-like	Hydra vulgaris	Q20191	35.26	4.78e-54	186	Zinc metalloproteinase nas-13	Caenorhabditis elegans
GCHW01020170.1	222	Astacin-like metalloprotease toxin	Peptidase M12A	Auxillary	1-24	Astacin	PF01400.26	7.9e-28	92.5	1.3e-28	1.2e-27	A0FKN6	38.272	2.32e-10	55.1	Astacin-like metalloprotease toxin 1	Loxosceles intermedia	XP_029209556.1	35.669	6.48e-20	98.2	zinc metalloproteinase nas-4-like	Acropora millepora	P42674	35.821	4.03e-16	80.1	Blastula protease 10	Paracentrotus lividus
GCHW01003609.1	325	Astacin-like metalloprotease toxin	Peptidase M12A	Auxillary	1-24	Astacin	PF01400.26	4.6e-64	210.8	6.6e-65	5.9e-64	A0FKN6	36.413	1.47e-28	107	Astacin-like metalloprotease toxin 1	Loxosceles intermedia	XP_019644605.1	41.429	1.52e-47	183	PREDICTED: uncharacterized protein LOC109485440	Branchiostoma belcheri	P55112	38.889	7.29e-43	153	Zinc metalloproteinase nas-4	Caenorhabditis elegans
GCHW01013542.1	144	Cystatin	Cystatin	Auxillary	1-18	Cystatin	PF00031.23	5.8e-12	41	1.3e-14	7.4e-12	B1P1J3	32.558	9.9e-12	55.1	Cystatin-1	Chilobrachys guangxiensis	XP_037829456.1	34.711	3.07e-10	65.1	cystatin isoform X2	Kryptolebias marmoratus	B1P1J3	32.558	2.6e-09	55.1	Cystatin-1	Chilobrachys guangxiensis
GCHW01015495.1	708	Neprilysin	Peptidase M13	Auxillary	1-18	Peptidase_M13_N	PF05649.15	3.7e-99	328.1	2.4e-101	4.7e-99	W4VS99	29.328	1.19e-118	369	Neprilysin-1	Trittame loki	XP_002162254.1	74.594	0	1092	PREDICTED: endothelin-converting enzyme 2-like	Hydra vulgaris	B2RQR8	36.192	2e-162	489	Endothelin-converting enzyme 2	Mus musculus
GCHW01016239.1	759	Neprilysin	Peptidase M13	Auxillary	1-22	Peptidase_M13_N	PF05649.15	1.2e-108	359.4	8.5e-111	1.7e-108	W4VS99	33.19	1.18e-130	401	Neprilysin-1	Trittame loki	XP_002155074.2	71.695	0	1057	PREDICTED: endothelin-converting enzyme 1-like	Hydra vulgaris	Q8IS64	38.472	1.27e-171	514	Endothelin-converting enzyme homolog	Locusta migratoria
GCHW01000716.1	298	Neprilysin	Peptidase M13	Auxillary	1-22	Peptidase_M13_N	PF05649.15	2e-36	121.6	1.6e-38	3.2e-36	W4VS99	29.341	1.31e-24	100	Neprilysin-1	Trittame loki	XP_002155074.2	62.209	1.35e-70	242	PREDICTED: endothelin-converting enzyme 1-like	Hydra vulgaris	Q9W436	29.902	1.78e-28	118	Neprilysin-1	Drosophila melanogaster
GCHW01008209.1	461	Snake venom 5'-nucleotidase	5'-nucleotidase family	Hemostatic and hemorrhagic	1-17	5_nucleotid_C	PF02872.20	1.7e-25	85.1	1e-27	3e-25	A0A2I4HXH5	46.429	1.04e-131	387	Snake venom 5'-nucleotidase (Fragment)	Naja atra	XP_002164828.2	52.747	1.4e-167	494	PREDICTED: 5'-nucleotidase-like	Hydra vulgaris	P29240	48.747	2.03e-132	397	5'-nucleotidase	Diplobatis ommata
GCHW01014530.1	583	Snake venom 5'-nucleotidase	5'-nucleotidase family	Hemostatic and hemorrhagic	1-22	5_nucleotid_C	PF02872.20	2.1e-40	133.6	1.4e-42	4.1e-40	F8S0Z7	42.936	1.09e-147	435	Snake venom 5'-nucleotidase	Crotalus adamanteus	XP_002164828.2	52.311	0	569	PREDICTED: 5'-nucleotidase-like	Hydra vulgaris	P29240	42.032	2.12e-147	440	5'-nucleotidase	Diplobatis ommata
GCHW01022906.1	205	Veficolin	Ficolin lectin family	Hemostatic and hemorrhagic	1-19	Collagen	PF01391.20	1.4e-09	32.8	6.6e-11	2e-09	E2IYB3	50	2.2e-06	43.1	Veficolin-1 (Fragment)	Varanus komodoensis	NP_001267824.1	60.889	4.84e-17	87.4	uncharacterized LOC101236347 precursor	Hydra vulgaris	Q02788	58.14	8.92e-06	49.3	Collagen alpha-2(VI) chain	Mus musculus
GCHW01023808.1	265	Venom prothrombin activator (F5_F8_type_C)	Multicopper oxidase family	Hemostatic and hemorrhagic	1-21	F5_F8_type_C	PF00754.27	4.6e-22	73.7	3e-23	6.8e-22	Q58L90	30.645	4.73e-15	71.2	Venom prothrombin activator omicarin-C non-catalytic subunit	Oxyuranus microlepidotus	XP_020912536.2	42.748	3.35e-20	102	uncharacterized protein LOC110250238	Exaiptasia diaphana	P70490	33.784	1.49e-17	84.7	Lactadherin	Rattus norvegicus
GCHW01015360.1	356	Venom prothrombin activator (F5_F8_type_C)	Multicopper oxidase family	Hemostatic and hemorrhagic	1-21	F5_F8_type_C	PF00754.27	1e-22	75.8	6.3e-24	1.4e-22	Q58L90	33.803	9.51e-15	72	Venom prothrombin activator omicarin-C non-catalytic subunit	Oxyuranus microlepidotus	XP_027046584.1	29.167	6e-30	132	uncharacterized protein LOC113674299 isoform X2	Pocillopora damicornis	Q08431	39.823	6.96e-16	81.6	Lactadherin	Homo sapiens
GCHW01006418.1	264	Venom prothrombin activator (F5_F8_type_C)	Multicopper oxidase family	Hemostatic and hemorrhagic	1-21	F5_F8_type_C	PF00754.27	2.4e-20	68.1	1.8e-21	4e-20	Q7SZN0	30.247	9.26e-16	73.2	Venom prothrombin activator pseutarin-C non-catalytic subunit	Pseudonaja textilis	XP_020912536.2	40.625	3.81e-19	99	uncharacterized protein LOC110250238	Exaiptasia diaphana	Q8IUX7	37.5	1.32e-16	82.8	Adipocyte enhancer-binding protein 1	Homo sapiens
GCHW01010733.1	681	Venom prothrombin activator (F5_F8_type_C)	Multicopper oxidase family	Hemostatic and hemorrhagic	1-22	F5_F8_type_C	PF00754.27	8e-29	95.6	6.5e-30	1.5e-28	Q58L90	36.025	9.25e-22	97.1	Venom prothrombin activator omicarin-C non-catalytic subunit	Oxyuranus microlepidotus	XP_006819343.1	39.437	2.53e-99	326	PREDICTED: uncharacterized protein LOC102810139	Saccoglossus kowalevskii	P21956	35.976	1.24e-23	108	Lactadherin	Mus musculus
GCHW01023446.1	525	Venom prothrombin activator (F5_F8_type_C)	Multicopper oxidase family	Hemostatic and hemorrhagic	1-24	F5_F8_type_C	PF00754.27	1.1e-29	98.4	9.4e-22	2.1e-20	Q58L90	39.157	1.21e-16	79.7	Venom prothrombin activator omicarin-C non-catalytic subunit	Oxyuranus microlepidotus	XP_012556428.1	43.155	2.74e-114	355	PREDICTED: epithelial discoidin domain-containing receptor 1-like	Hydra vulgaris	Q62371	30.114	4.04e-32	134	Discoidin domain-containing receptor 2	Mus musculus
GCHW01018433.1	832	Scoloptoxin SSD14	N/A	Hemostatic and hemorrhagic	1-26	G_glu_transpept	PF01019.23	3.6e-139	460	2.3e-141	4.6e-139	P0DPU3	37.024	2.97e-107	338	Scoloptoxin SSD14	Scolopendra dehaani	XP_012553527.1	70.431	0	713	PREDICTED: uncharacterized protein LOC100205136	Hydra vulgaris	Q60928	36.861	1.54e-106	342	Glutathione hydrolase 1 proenzyme	Mus musculus
GCHW01009836.1	593	Scoloptoxin SSD14	N/A	Hemostatic and hemorrhagic	1-26	G_glu_transpept	PF01019.23	1.3e-139	461.4	8e-142	1.6e-139	P0DPU3	37.158	3.25e-111	341	Scoloptoxin SSD14	Scolopendra dehaani	XP_012553527.1	70.431	0	712	PREDICTED: uncharacterized protein LOC100205136	Hydra vulgaris	Q60928	36.861	3.48e-110	344	Glutathione hydrolase 1 proenzyme	Mus musculus
GCHW01009711.1	591	Scoloptoxin SSD14	N/A	Hemostatic and hemorrhagic	1-26	G_glu_transpept	PF01019.23	1.8e-136	451.1	1.1e-138	2.1e-136	P0DPU3	35.636	1.01e-104	324	Scoloptoxin SSD14	Scolopendra dehaani	XP_012553527.1	56.468	0	556	PREDICTED: uncharacterized protein LOC100205136	Hydra vulgaris	P20735	36.929	8.88e-111	346	Glutathione hydrolase 1 proenzyme	Sus scrofa
GCHW01002340.1	717	Snaclec-3	Snaclec family	Hemostatic and hemorrhagic	1-19	Lectin_C	PF00059.23	2.8e-15	52.2	1.2e-16	7.8e-15	Q4PRD0	26.515	4.05e-14	66.6	Snaclec 3	Daboia siamensis	NP_001274304.1	56.957	0	785	uncharacterized protein LOC100207983 precursor	Hydra vulgaris	Q9H4G4	27.083	4.85e-12	67.8	Golgi-associated plant pathogenesis-related protein 1	Homo sapiens
GCHW01002236.1	1015	Snaclec agglucetin subunit beta-2	Snaclec family	Hemostatic and hemorrhagic	1-21	Lectin_C	PF00059.23	3.5e-17	58.3	5.4e-19	3.5e-17	Q8AYA3	30.657	8.21e-15	69.3	Snaclec agglucetin subunit beta-2	Deinagkistrodon acutus	XP_012563990.1	39.801	0	655	PREDICTED: uncharacterized protein LOC100202087	Hydra vulgaris	Q8AYA3	30.657	2.16e-12	69.3	Snaclec agglucetin subunit beta-2	Deinagkistrodon acutus
GCHW01016866.1	368	Venom dipeptidyl peptidase	Peptidase S9B family	Hemostatic and hemorrhagic	1-23	Peptidase_S9	PF00326.23	7.1e-53	174.4	1.8e-55	1.1e-52	B2D0J4	40.922	1.49e-75	244	Venom dipeptidyl peptidase 4	Apis mellifera	XP_012555155.1	71.714	0	541	PREDICTED: prolyl endopeptidase FAP-like isoform X5	Hydra vulgaris	P97321	41.595	1.01e-87	283	Prolyl endopeptidase FAP	Mus musculus
GCHW01006426.1	481	Venom phosphodiesterase	Nucleotide pyrophosphatase/phosphodiesterase family	Hemostatic and hemorrhagic	1-18	Phosphodiest	PF01663.24	1.2e-73	243.9	7.6e-76	1.5e-73	J3SBP3	34.005	3.91e-64	218	Venom phosphodiesterase 2	Crotalus adamanteus	XP_002170658.2	54.409	0	559	PREDICTED: bis(5'-adenosyl)-triphosphatase enpp4-like	Hydra vulgaris	Q6AX80	37.931	1.41e-102	317	Bis(5'-adenosyl)-triphosphatase enpp4	Xenopus laevis
GCHW01023265.1	554	Venom phosphodiesterase	Nucleotide pyrophosphatase/phosphodiesterase family	Hemostatic and hemorrhagic	1-19	Phosphodiest	PF01663.24	6.2e-68	225.1	4.1e-70	8e-68	A0A2D0TC04	29.496	6.63e-51	183	Venom phosphodiesterase	Naja atra	XP_012555494.1	50.5	3.45e-141	426	PREDICTED: ectonucleotide pyrophosphatase/phosphodiesterase family member 7-like	Hydra vulgaris	Q0VA77	35.135	2.09e-68	231	Bis(5'-adenosyl)-triphosphatase enpp4	Xenopus tropicalis
GCHW01013059.1	215	Venom phosphodiesterase	Nucleotide pyrophosphatase/phosphodiesterase family	Hemostatic and hemorrhagic	1-31	Phosphodiest	PF01663.24	7.7e-18	60.3	5.1e-20	1e-17	A0A2D0TC04	23.784	3.38e-09	52.4	Venom phosphodiesterase	Naja atra	XP_012565132.1	48	2.16e-48	174	PREDICTED: ectonucleotide pyrophosphatase/phosphodiesterase family member 5-like	Hydra vulgaris	Q5RAC0	34.659	6.54e-27	109	Bis(5'-adenosyl)-triphosphatase ENPP4	Pongo abelii
GCHW01014975.1	101	Venom protein 164	AVIT (prokineticin) family	Hemostatic and hemorrhagic	1-17	Prokineticin	PF06607.13	1.9e-05	20.1	1.1e-07	2.2e-05	P0CJ13	30.952	5.72e-09	45.8	Venom protein 164	Lychas mucronatus	XP_002160463.2	44.898	3.18e-24	98.6	PREDICTED: U9-ctenitoxin-Pr1a-like	Hydra vulgaris	P0CJ13	30.952	1.5e-06	45.8	Venom protein 164	Lychas mucronatus
GCHW01004830.1	144	Prokineticin	AVIT (prokineticin) family	Hemostatic and hemorrhagic	1-21	Prokineticin	PF06607.13	1e-09	33.8	1.2e-11	2.4e-09	Q8JFX8	34.177	1.22e-07	43.5	Prokineticin Bm8-f	Bombina maxima	XP_020907788.1	36.667	6.75e-09	61.6	uncharacterized protein LOC110245832	Exaiptasia diaphana	P42890	38.235	1.79e-05	44.7	Colipase	Oryctolagus cuniculus
GCHW01023072.1	327	Blarina toxin	Peptidase S1 family	Hemostatic and hemorrhagic	1-16	Trypsin	PF00089.28	1.4e-69	229.4	5.8e-71	1.7e-69	Q76B45	30.37	3.29e-37	131	Blarina toxin	Blarina brevicauda	XP_002156019.2	50.76	4.18e-112	338	PREDICTED: trypsin-3-like	Hydra vulgaris	Q6GPI1	42.188	1.14e-53	179	Chymotrypsinogen B2	Homo sapiens
GCHW01013327.1	216	Venom prothrombin activator (trypsin)	Peptidase S1 family	Hemostatic and hemorrhagic	1-18	Trypsin	PF00089.28	9e-32	105.8	5.6e-33	1.6e-31	Q58L93	37.815	7.63e-18	77.4	Venom prothrombin activator porpharin-D	Pseudechis porphyriacus	SJX71978.1	40.667	3.69e-29	122	Trypsin-containing gene product, partial	Aurelia aurita	Q7RTZ1	42.857	1.63e-25	106		Homo sapiens
GCHW01002417.1	387	Venom prothrombin activator (trypsin)	Peptidase S1 family	Hemostatic and hemorrhagic	1-18	Trypsin	PF00089.28	1.1e-62	206.9	4.7e-64	1.4e-62	P83370	35.341	5.71e-34	127	Venom prothrombin activator hopsarin-D	Hoplocephalus stephensii	XP_001625356.2	44.841	2.88e-73	240	transmembrane protease serine 11D	Nematostella vectensis	Q9DBI0	39.837	2.74e-53	192	Transmembrane protease serine 6	Mus musculus
GCHW01019898.1	419	Venom peptide isomerase heavy chain	Peptidase S1 family	Hemostatic and hemorrhagic	1-19	Trypsin	PF00089.28	1e-54	180.8	4.6e-56	1.4e-54	Q9TXD8	33.585	3.53e-34	124	Venom peptide isomerase heavy chain	Agelenopsis aperta	NJK62023.1	39.231	2.14e-40	162	trypsin-like serine protease	Synechococcaceae cyanobacterium	Q7RTY3	36.364	2.27e-36	137	Putative serine protease 45	Homo sapiens
GCHW01013292.1	462	Venom prothrombin activator (trypsin)	Peptidase S1 family	Hemostatic and hemorrhagic	1-20	Trypsin	PF00089.28	5.7e-70	230.7	2.8e-71	8.2e-70	Q58L94	33.6	4.49e-35	132	Venom prothrombin activator notecarin-D2	Notechis scutatus scutatus	XP_012557610.1	39.003	1.15e-69	236	PREDICTED: trypsin-3-like isoform X1	Hydra vulgaris	Q91Y47	41.949	8.51e-49	179	Coagulation factor XI	Mus musculus
GCHW01003216.1	388	Venom serine protease	Peptidase S1 family	Hemostatic and hemorrhagic	1-21	Trypsin	PF00089.28	7.5e-72	236.9	3.5e-73	1e-71	B5U2W0	32.584	1.11e-39	141	Venom serine protease Bi-VSP	Bombus ignitus	XP_002162561.1	59.164	7.68e-129	384	PREDICTED: serine protease 27-like	Hydra vulgaris	Q9ESD1	38.039	1.22e-54	186	Prostasin	Mus musculus
GCHW01022483.1	318	Venom serine protease	Peptidase S1 family	Hemostatic and hemorrhagic	1-22	Trypsin	PF00089.28	3.4e-58	192.2	1.7e-59	5e-58	B5U2W0	32.296	4.41e-28	108	Venom serine protease Bi-VSP	Bombus ignitus	AAO12213.1	49.164	5.65e-90	281	serine protease 1, partial	Aurelia aurita	P08217	34.962	1.89e-43	153	Chymotrypsin-like elastase family member 2A	Homo sapiens
GCHW01023766.1	1050	Coagulation factor X	Peptidase S1 family	Hemostatic and hemorrhagic	1-28	Trypsin	PF00089.28	1e-65	216.8	6.1e-67	1.8e-65	Q4QXT9	34.959	2.08e-37	143	Coagulation factor X	Tropidechis carinatus	XP_012562423.1	42.279	0	822	PREDICTED: uncharacterized protein LOC105847406	Hydra vulgaris	Q96RW7	36.011	1.24e-57	222	Hemicentin-1	Homo sapiens
GCHW01018159.1	459	Venom peptide isomerase heavy chain	Peptidase S1 family	Hemostatic and hemorrhagic	1-31	Trypsin	PF00089.28	2.3e-55	183	1.9e-56	5.6e-55	Q9TXD8	34.272	7.44e-27	104	Venom peptide isomerase heavy chain	Agelenopsis aperta	XP_002161356.1	45.972	8.96e-120	370	PREDICTED: transmembrane protease serine 9-like	Hydra vulgaris	B8V7S0	38.095	2.32e-33	134	CUB and peptidase domain-containing protein 1 (Fragment)	Acropora millepora
GCHW01008910.1	1632	Snaclec salmorin subunit A	Snaclec family	Hemostatic and hemorrhagic	1-23	VWA	PF00092.30	4.3e-44	146	4.3e-28	1.7e-26	Q9YGN5	33.333	7.36e-18	78.6	Snaclec salmorin subunit A	Gloydius brevicaudus	XP_012559742.1	69.452	0	1931	PREDICTED: uncharacterized protein LOC100206998 isoform X1	Hydra vulgaris	Q9YGN5	33.333	1.93e-15	78.6	Snaclec salmorin subunit A	Gloydius brevicaudus
GCHW01008121.1	1668	Snaclec salmorin subunit A	Snaclec family	Hemostatic and hemorrhagic	1-23	VWA	PF00092.30	4.5e-44	145.9	4.4e-28	1.7e-26	Q9YGN5	33.333	5.98e-18	79	Snaclec salmorin subunit A	Gloydius brevicaudus	XP_012559742.1	68.265	0	1931	PREDICTED: uncharacterized protein LOC100206998 isoform X1	Hydra vulgaris	Q9YGN5	33.333	1.57e-15	79	Snaclec salmorin subunit A	Gloydius brevicaudus
GCHW01020822.1	247	Tereporin-Ca1	Actinoporin family	Membrane-active	1-17	Anemone_cytotox	PF06369.14	1.1e-07	26.9	2e-09	2.9e-07	P0DN66	30.769	5.63e-20	81.3	Tereporin-Ca1 (Fragment)	Terebra anilis	CAF1071799.1	31.443	6.09e-24	105	unnamed protein product	Brachionus calyciflorus	P0DN66	30.769	1.48e-17	81.3	Tereporin-Ca1 (Fragment)	Terebra anilis
GCHW01011451.1	246	Tereporin-Ca1	Actinoporin family	Membrane-active	1-17	Anemone_cytotox	PF06369.14	7.9e-07	24	9e-09	1.3e-06	P0DN66	29.121	3.32e-17	73.6	Tereporin-Ca1 (Fragment)	Terebra anilis	KAF6027679.1	33.161	5.97e-26	111	hypothetical protein EB796_014023	Bugula neritina	P0DN66	29.121	8.71e-15	73.6	Tereporin-Ca1 (Fragment)	Terebra anilis
GCHW01008243.1	247	Tereporin-Ca1	Actinoporin family	Membrane-active	1-17	Anemone_cytotox	PF06369.14	7.3e-08	27.4	1.3e-09	1.9e-07	P0DN66	32.24	8.19e-22	85.9	Tereporin-Ca1 (Fragment)	Terebra anilis	KAF6027679.1	31.414	3.39e-22	101	hypothetical protein EB796_014023	Bugula neritina	P0DN66	32.24	2.15e-19	85.9	Tereporin-Ca1 (Fragment)	Terebra anilis
GCHW01003279.1	249	Tereporin-Ca1	Actinoporin family	Membrane-active	1-18	Anemone_cytotox	PF06369.14	4.6e-08	28.1	4.4e-10	6.5e-08	P0DN66	29.73	7.36e-20	80.9	Tereporin-Ca1 (Fragment)	Terebra anilis	KAF6027679.1	34.536	5.98e-29	119	hypothetical protein EB796_014023	Bugula neritina	P0DN66	29.73	1.93e-17	80.9	Tereporin-Ca1 (Fragment)	Terebra anilis
GCHW01005305.1	637	Toxin CrTX-A	Jellyfish Toxin	Membrane-active	1-22	Crystall	PF00030.21	5e-07	25	3.5e-06	0.0021	Q9GV72	20.94	0.000516	38.9	Toxin CrTX-A	Carybdea rastonii	XP_002156857.2	37.774	1.1e-133	418	PREDICTED: uncharacterized protein LOC100215884	Hydra vulgaris
GCHW01023727.1	666	MACPF	Membrane attack complex/perforin (macpf) family	Membrane-active	1-19	MACPF	PF01823.21	6e-20	67.4	4.2e-22	1.2e-19							XP_012553803.1	36.82	6.66e-93	311	PREDICTED: uncharacterized protein LOC100204046	Hydra vulgaris
GCHW01021554.1	639	MACPF	Membrane attack complex/perforin (macpf) family	Membrane-active	1-21	MACPF	PF01823.21	1.6e-20	69.3	8.9e-23	2.6e-20							XP_012553803.1	40.247	7.04e-96	319	PREDICTED: uncharacterized protein LOC100204046	Hydra vulgaris
GCHW01004545.1	517	Toxin CaTX-A	Jellyfish Toxin	Membrane-active	1-22	TACC_C	PF05010.16	0.00023	16.1	7.4e-07	0.00043	Q9GNN8	24.51	8.68e-26	106	Toxin CaTX-A	Carybdea alata	AFK76348.1	28.875	9.98e-43	169	toxin TX1	Aurelia aurita	Q9GNN8	24.51	2.28e-23	106	Toxin CaTX-A	Carybdea alata
GCHW01022569.1	720	Toxin CrTX-A	Jellyfish Toxin	Membrane-active	1-19							Q9GV72	20.875	1.25e-07	50.8	Toxin CrTX-A	Carybdea rastonii	XP_012556076.1	25.325	4.04e-42	176	PREDICTED: uncharacterized protein LOC100198614	Hydra vulgaris	P43139	27.16	1.15e-06	55.8	DNA polymerase beta	African swine fever virus (isolate Pig/Portugal/Lis 60/1960)
GCHW01017147.1	776	Toxin CrTX-A	Jellyfish Toxin	Membrane-active	1-22							Q9GV72	23.853	4.18e-10	58.9	Toxin CrTX-A	Carybdea rastonii	XP_002156857.2	32.162	6.73e-45	184	PREDICTED: uncharacterized protein LOC100215884	Hydra vulgaris	Q9GV72	23.853	1.1e-07	58.9	Toxin CrTX-A	Carybdea rastonii
GCHW01011460.1	511	Toxin CaTX-A	Jellyfish Toxin	Membrane-active	1-22							Q9GNN8	24.671	2.44e-21	92.8	Toxin CaTX-A	Carybdea alata	AFK76348.1	25.919	2.22e-40	163	toxin TX1	Aurelia aurita	Q9GNN8	24.671	6.41e-19	92.8	Toxin CaTX-A	Carybdea alata
GCHW01004540.1	171	Toxin CaTX-A	Jellyfish Toxin	Membrane-active	1-22							Q9GNN8	39.091	8.04e-15	67.4	Toxin CaTX-A	Carybdea alata	Q9GNN8.1	39.091	1.58e-09	67.4	RecName: Full=Toxin CaTX-A; Short=Toxin A; AltName: Full=CAT-1; Flags: Precursor	Alatina alata	Q9GNN8	39.091	2.11e-12	67.4	Toxin CaTX-A	Carybdea alata
GCHW01009525.1	410	Putative lysosomal acid lipase/cholesteryl ester hydrolase	AB hydrolase superfamily	Mixed function enzyme	1-17	Abhydro_lipase	PF04083.18	1.3e-25	84	1.7e-27	2.5e-25	J3SDX8	47.967	1.04e-124	363	Putative lysosomal acid lipase/cholesteryl ester hydrolase	Crotalus adamanteus	XP_012566664.1	57.18	2.91e-162	472	PREDICTED: gastric triacylglycerol lipase-like	Hydra vulgaris	P04634	50.272	8.17e-133	389	Gastric triacylglycerol lipase	Rattus norvegicus
GCHW01004985.1	400	Putative lysosomal acid lipase/cholesteryl ester hydrolase	AB hydrolase superfamily	Mixed function enzyme	1-24	Abhydro_lipase	PF04083.18	3e-28	92.4	5.7e-30	8.4e-28	J3SDX8	45.707	1.21e-128	372	Putative lysosomal acid lipase/cholesteryl ester hydrolase	Crotalus adamanteus	XP_002163592.3	65.544	0	555	PREDICTED: lysosomal acid lipase/cholesteryl ester hydrolase-like	Hydra vulgaris	P38571	51.892	1.39e-139	406	Lysosomal acid lipase/cholesteryl ester hydrolase	Homo sapiens
GCHW01006929.1	391	Putative lysosomal acid lipase/cholesteryl ester hydrolase	AB hydrolase superfamily	Mixed function enzyme	1-16	Abhydrolase_1	PF00561.22	5.5e-26	86.9	4.3e-27	5.1e-25	J3SDX8	41.162	8.64e-112	329	Putative lysosomal acid lipase/cholesteryl ester hydrolase	Crotalus adamanteus	XP_020620593.1	52.174	1.79e-137	408	gastric triacylglycerol lipase-like	Orbicella faveolata	P04634	46.866	3.06e-121	359	Gastric triacylglycerol lipase	Rattus norvegicus
GCHW01002445.1	400	Putative lysosomal acid lipase/cholesteryl ester hydrolase	AB hydrolase superfamily	Mixed function enzyme	1-22	Abhydrolase_1	PF00561.22	9.8e-24	79.5	1.2e-24	1.5e-22	J3SDX8	45.088	5.66e-126	366	Putative lysosomal acid lipase/cholesteryl ester hydrolase	Crotalus adamanteus	XP_002163647.2	57.949	2.57e-170	492	PREDICTED: gastric triacylglycerol lipase-like	Hydra vulgaris	Q4R4S5	49.746	1.28e-127	376	Lysosomal acid lipase/cholesteryl ester hydrolase	Macaca fascicularis
GCHW01000029.1	471	L-amino acid oxidase	Flavin monoamine oxidase family	Mixed function enzyme	1-20	Amino_oxidase	PF01593.26	1.8e-47	157.8	2.2e-49	1.3e-46	X2JCV5	24.242	2.15e-13	68.2	L-amino acid oxidase	Cerastes cerastes	XP_002157250.1	43.75	3.3e-124	380	PREDICTED: polyamine oxidase 1-like	Hydra vulgaris	O64411	27.862	2.12e-51	184	Polyamine oxidase 1	Zea mays
GCHW01004227.1	139	Phospholipase A2	Phospholipase A2 family	Mixed function enzyme	1-21	Phospholip_A2_1	PF00068.21	8e-26	86	1e-27	9.8e-26	P00618	41.284	9.9e-24	86.7	Basic phospholipase A2 beta-bungarotoxin A2 chain	Bungarus multicinctus	XP_012559991.1	56.204	1.9e-51	186	PREDICTED: uncharacterized protein LOC105846123	Hydra vulgaris	P00618	41.284	2.6e-21	86.7	Basic phospholipase A2 beta-bungarotoxin A2 chain	Bungarus multicinctus
GCHW01006750.1	153	Phospholipase A2	Phospholipase A2 family	Mixed function enzyme	1-17	Phospholip_A2_2	PF05826.14	6.5e-30	98.4	1.6e-31	9.6e-30	P80003	34.454	1.21e-22	84	Acidic phospholipase A2 PA4	Heloderma suspectum	XP_002162335.2	49.669	1.12e-46	159	PREDICTED: phospholipase A2 isozymes PA3A/PA3B/PA5-like	Hydra vulgaris	P80003	34.454	3.18e-20	84	Acidic phospholipase A2 PA4	Heloderma suspectum
GCHW01023813.1	223	Phospholipase A2	Phospholipase A2	Mixed function enzyme	1-19	Phospholip_A2_2	PF05826.14	1.2e-30	100.7	4.2e-32	2.5e-30	Q9BMK4	35.556	1.16e-23	88.6	Phospholipase A2	Apis cerana cerana	KZS15064.1	44.954	3.27e-23	106	Group 3 secretory phospholipase A2	Daphnia magna	Q9BMK4	35.556	3.03e-21	88.6	Phospholipase A2	Apis cerana cerana
GCHW01017766.1	213	Phospholipase A2	Phospholipase A2	Mixed function enzyme	1-19	Phospholip_A2_2	PF05826.14	1.3e-30	100.7	3.6e-32	2.1e-30	Q7M4I5	39.831	1.77e-23	87.8	Phospholipase A2	Apis dorsata	KZS15064.1	42.478	8.99e-21	99.8	Group 3 secretory phospholipase A2	Daphnia magna	Q7M4I5	39.831	4.64e-21	87.8	Phospholipase A2	Apis dorsata
GCHW01006621.1	210	Phospholipase A2	Phospholipase A2	Mixed function enzyme	1-19	Phospholip_A2_2	PF05826.14	1.9e-28	93.8	6.3e-30	3.7e-28	Q7M4I5	39.048	1.75e-21	82.8	Phospholipase A2	Apis dorsata	XP_029654150.2	35.088	1.13e-22	101	phospholipase A2	Octopus sinensis	Q7M4I5	39.048	4.6e-19	82.8	Phospholipase A2	Apis dorsata
GCHW01011847.1	562	Phospholipase A2	Phospholipase A2	Mixed function enzyme	1-20	Phospholip_A2_2	PF05826.14	2.7e-21	70.8	1.2e-22	7.1e-21	I7GQA7	41.975	8.29e-17	75.1	Phospholipase A(2)	Xylocopa appendiculata circumvolans	XP_002165160.2	38.072	1.37e-64	236	PREDICTED: uncharacterized protein LOC100205069	Hydra vulgaris	I7GQA7	41.975	2.18e-14	75.1	Phospholipase A(2)	Xylocopa appendiculata circumvolans
GCHW01012560.1	184	Phospholipase A2	Phospholipase A2	Mixed function enzyme	1-21	Phospholip_A2_2	PF05826.14	5.3e-28	92.3	1.4e-29	8.3e-28	Q7M4I5	37.037	3.73e-21	80.9	Phospholipase A2	Apis dorsata	KAG8187722.1	41.509	9.54e-20	94.4	hypothetical protein JTE90_000186	Oedothorax gibbosus	Q7M4I5	37.037	9.79e-19	80.9	Phospholipase A2	Apis dorsata
GCHW01005099.1	190	Phospholipase A2	Phospholipase A2	Mixed function enzyme	1-22	Phospholip_A2_2	PF05826.14	5.8e-31	101.8	1.7e-32	1e-30	Q7M4I5	34.579	1.5e-21	82.4	Phospholipase A2	Apis dorsata	XP_037896460.1	47.826	2.16e-22	100	acidic phospholipase A2 PA4 isoform X1	Glossina fuscipes	Q7M4I5	34.579	3.95e-19	82.4	Phospholipase A2	Apis dorsata
GCHW01018731.1	143	Phospholipase A2	Phospholipase A2 family	Mixed function enzyme	1-31	Phospholip_A2_2	PF05826.14	1.2e-34	113.6	2.5e-36	1.5e-34	P80003	47.959	9.6e-32	107	Acidic phospholipase A2 PA4	Heloderma suspectum	XP_032835543.1	46.602	4.68e-27	116	uncharacterized protein LOC116957476	Petromyzon marinus	P80003	47.959	2.52e-29	107	Acidic phospholipase A2 PA4	Heloderma suspectum
GCHW01006444.1	195	Phospholipase A2	Phospholipase A2	Mixed function enzyme	1-32	Phospholip_A2_2	PF05826.14	4.2e-28	92.6	1.3e-29	7.6e-28	P00630	34.906	8.03e-20	79	Phospholipase A2	Apis mellifera	XP_037896467.1	46.903	5.01e-21	97.4	acidic phospholipase A2 PA4 isoform X2	Glossina fuscipes	P00630	34.906	2.11e-17	79	Phospholipase A2	Apis mellifera
GCHW01020311.1	195	Conodipine	Phospholipase A2 family	Mixed function enzyme	1-18	Phospholip_A2_3	PF09056.13	2.3e-08	29.9	4.3e-10	4.2e-08	A0A5C1ZW08	39.344	1.67e-08	48.5	Conodipine-P3	Conus purpurascens	PFX15284.1	40.164	9.91e-20	91.7	Conodipine-M alpha chain	Stylophora pistillata	A0A5C1ZW08	39.344	4.39e-06	48.5	Conodipine-P3	Conus purpurascens
GCHW01016272.1	219	Conodipine-M alpha chain	Phospholipase A2 family	Mixed function enzyme	1-21	Phospholip_A2_3	PF09056.13	3.2e-08	29.4	3.2e-10	3.2e-08	Q9TWL9	37.313	1.4e-07	44.3	Conodipine-M alpha chain	Conus magus	XP_032220272.1	34.074	2e-14	79.3	uncharacterized protein LOC116603322	Nematostella vectensis	Q9TWL9	37.313	3.69e-05	44.3	Conodipine-M alpha chain	Conus magus
GCHW01002691.1	241	Conodipine	Phospholipase A2 family	Mixed function enzyme	1-21	Phospholip_A2_3	PF09056.13	1.8e-06	23.8	4.6e-08	4.5e-06	A0A5C1ZW08	38.182	7.88e-09	50.1	Conodipine-P3	Conus purpurascens	XP_032220272.1	40.945	1.7e-20	95.9	uncharacterized protein LOC116603322	Nematostella vectensis	A0A5C1ZW08	38.182	2.07e-06	50.1	Conodipine-P3	Conus purpurascens
GCHW01000843.1	194	Conodipine	Phospholipase A2 family	Mixed function enzyme	1-21	Phospholip_A2_3	PF09056.13	2.5e-06	23.4	1.7e-06	0.00017	A0A5C2A2T2	26.351	1.9e-11	56.6	Conodipine-P1	Conus purpurascens	XP_002166870.1	40.86	2.09e-50	171	PREDICTED: uncharacterized protein LOC100202494	Hydra vulgaris	A0A5C2A2T2	26.351	5e-09	56.6	Conodipine-P1	Conus purpurascens
GCHW01004167.1	149	Conodipine	Phospholipase A2 family	Mixed function enzyme	1-22	Phospholip_A2_3	PF09056.13	7.3e-09	31.5	7.4e-11	7.3e-09	A0A5C1ZW08	35.227	3.57e-09	49.3	Conodipine-P3	Conus purpurascens	XP_031560283.1	34.81	4.57e-22	96.7	uncharacterized protein LOC116296404	Actinia tenebrosa	A0A5C1ZW08	35.227	9.39e-07	49.3	Conodipine-P3	Conus purpurascens
GCHW01023818.1	169	Conodipine	Phospholipase A2 family	Mixed function enzyme	1-26	Phospholip_A2_3	PF09056.13	1.6e-08	30.4	6.2e-10	6.1e-08	A0A5C2A2T2	32.117	1.12e-13	62	Conodipine-P1	Conus purpurascens	XP_031560301.1	47.059	9.28e-44	153	uncharacterized protein LOC116296423	Actinia tenebrosa	A0A5C2A2T2	32.117	2.95e-11	62	Conodipine-P1	Conus purpurascens
GCHW01001983.1	563	Phospholipase B	Phospholipase B	Mixed function enzyme	1-18	Phospholip_B	PF04916.15	2.8e-177	585.4	5.6e-180	3.3e-177	F8J2D3	33.574	6.88e-90	284	Phospholipase-B 81	Drysdalia coronoides	XP_002156766.3	62.298	0	723	PREDICTED: putative phospholipase B-like 2	Hydra vulgaris	Q3TCN2	48.79	1.01e-171	502	Putative phospholipase B-like 2	Mus musculus
GCHW01015347.1	383	Natterin	Natterin family	Mixed function enzyme	1-19							Q66S13	33.766	0.000309	38.5	Natterin-4	Thalassophryne nattereri	XP_037040289.1	29.515	2.81e-10	74.3	uncharacterized protein LOC119077213	Bradysia coprophila
GCHW01022163.1	184	Conodipine	Phospholipase A2 family	Mixed function enzyme	1-20							A0A5C2A2T2	27.891	9.29e-12	57.4	Conodipine-P1	Conus purpurascens	XP_002156354.1	40	2.66e-38	139	PREDICTED: uncharacterized protein LOC100205674	Hydra vulgaris	A0A5C2A2T2	27.891	2.44e-09	57.4	Conodipine-P1	Conus purpurascens
GCHW01016387.1	240	Turripeptide	Conopeptide P-like superfamily	Neurotoxin	1-19	Kazal_2	PF07648.17	4e-23	76.5	6.7e-11	2.8e-09	P0DKT4	36.842	4.93e-05	37	Turripeptide Ici9.2	Iotyrris cingulifera	ETK76020.1	27.273	1.11e-11	75.9	hypothetical protein L915_17486, partial	Phytophthora parasitica	A2ASQ1	23.832	8.27e-09	59.3	Agrin	Mus musculus
GCHW01019231.1	113	Turripeptide	Conopeptide P-like superfamily	Neurotoxin	1-20	Kazal_2	PF07648.17	1.2e-08	30.2	4.4e-10	1.9e-08	P0DKM7	45	0.000352	33.1	Turripeptide Lol9.1	Lophiotoma olangoensis
GCHW01002275.1	216	Turripeptide	Conopeptide P-like superfamily	Neurotoxin	1-21	Kazal_2	PF07648.17	1.1e-09	33.5	6e-11	2.5e-09	P0DKM8	40.426	0.000125	35	Turripeptide Ici9.1 (Fragment)	Iotyrris cingulifera	XP_004210486.2	34.529	2.87e-12	74.3	PREDICTED: uncharacterized protein LOC101234971	Hydra vulgaris	P23499	25.658	0.000701	43.5	SPARC-like protein 1	Coturnix japonica
GCHW01003648.1	1013	Turripeptide	Conopeptide P-like superfamily	Neurotoxin	1-22	Kazal_2	PF07648.17	8e-10	33.9	6.9e-11	2.9e-09	P0DKT1	47.059	0.000146	37.4	Turripeptide Pal9.2	Polystira albida	XP_022807460.1	23.457	2.33e-57	228	LOW QUALITY PROTEIN: uncharacterized protein LOC111344493	Stylophora pistillata	Q62356	33.333	2.36e-05	51.2	Follistatin-related protein 1	Mus musculus
GCHW01006804.1	291	ShK	N/A	Neurotoxin	1-17	ShK	PF01549.26	2e-20	68.3	1.2e-09	1.1e-08							XP_002167799.2	42.444	4.5e-69	226	PREDICTED: uncharacterized protein ZK643.6-like	Hydra vulgaris
GCHW01005724.1	388	ShK	N/A	Neurotoxin	1-17	ShK	PF01549.26	1.4e-06	24	1.7e-07	1.4e-06							VDH92112.1	46.705	1.62e-94	299	Hypothetical predicted protein	Mytilus galloprovincialis	P55115	33.696	0.000117	47.8	Zinc metalloproteinase nas-15	Caenorhabditis elegans
GCHW01020210.1	305	Tx-1	Neurotoxin	Neurotoxin	1-18	ShK	PF01549.26	1.8e-13	46.1	2.7e-08	2.3e-07							AKU77028.1	28.197	9.41e-23	106	TX-I	Carukia barnesi
GCHW01017265.1	228	331-2 propeptide	Neurotoxin	Neurotoxin	1-18	ShK	PF01549.26	7.4e-13	44.1	2.9e-10	2.4e-09							AKU77031.1	35.065	2.46e-30	122	331-2 propeptide	Malo kingi
GCHW01023590.1	92	ShK	N/A	Neurotoxin	1-19	ShK	PF01549.26	0.00039	16.2	0.00062	0.0053
GCHW01020430.1	139	ShK	N/A	Neurotoxin	1-19	ShK	PF01549.26	1.5e-16	55.9	9e-10	7.7e-09							XP_032240906.1	33.645	3.31e-12	74.3	uncharacterized protein LOC116619814 isoform X2	Nematostella vectensis	Q20191	25.773	6.75e-06	47.8	Zinc metalloproteinase nas-13	Caenorhabditis elegans
GCHW01014198.1	1079	ShK	N/A	Neurotoxin	1-19	ShK	PF01549.26	5.4e-09	31.7	1e-09	9e-09							XP_012553681.1	51.5	3.76e-91	334	PREDICTED: uncharacterized protein LOC100203426 isoform X3	Hydra vulgaris
GCHW01011349.1	259	ShK	N/A	Neurotoxin	1-19	ShK	PF01549.26	3.3e-10	35.6	1.2e-06	1e-05
GCHW01004914.1	195	U-actitoxin-Avd9d	Sea anemone type 1 potassium channel toxin family	Neurotoxin	1-19	ShK	PF01549.26	1e-12	43.6	7.6e-08	6.5e-07	P0DN03	48.649	0.000249	35	U-actitoxin-Avd9d (Fragment)	Anemonia viridis	CAF2745837.1	39.773	7.31e-08	61.6	unnamed protein product	Lepeophtheirus salmonis
GCHW01003205.1	184	ShK	N/A	Neurotoxin	1-19	ShK	PF01549.26	9.6e-09	30.9	5.9e-07	5e-06							XP_002166352.1	35.78	7.48e-12	72	PREDICTED: uncharacterized protein LOC100207073 isoform X2	Hydra vulgaris
GCHW01002152.1	196	331-2 propeptide	Neurotoxin	Neurotoxin	1-19	ShK	PF01549.26	8.5e-14	47.1	9e-09	7.7e-08							AKU77031.1	34.545	2.88e-15	82	331-2 propeptide	Malo kingi
GCHW01001107.1	211	ShK	N/A	Neurotoxin	1-21	ShK	PF01549.26	1.6e-21	71.8	1.1e-09	9.2e-09							XP_038073164.1	34.459	1.72e-14	83.6	uncharacterized protein LOC119741479	Patiria miniata	P55115	28.261	8.64e-06	49.3	Zinc metalloproteinase nas-15	Caenorhabditis elegans
GCHW01003612.1	463	ShK	N/A	Neurotoxin	1-22	ShK	PF01549.26	2e-39	129.1	1.8e-09	1.5e-08							XP_012559648.1	37.968	3.81e-29	124	PREDICTED: uncharacterized protein LOC101237731	Hydra vulgaris	P55115	23.387	3.56e-08	59.3	Zinc metalloproteinase nas-15	Caenorhabditis elegans
GCHW01020689.1	346	331-2 propeptide	Neurotoxin	Neurotoxin	1-23	ShK	PF01549.26	1.5e-19	65.5	7.7e-09	6.5e-08							AKU77031.1	34.783	1.03e-13	80.9	331-2 propeptide	Malo kingi
GCHW01009674.1	145	Kappa-actitoxin-Bcs4a	Sea anemone type 5 potassium channel toxin family	Neurotoxin	1-20							C0HJC4	60	1.83e-16	65.5	Kappa-actitoxin-Bcs4a	Bunodosoma caissarum	C0HJC4.1	60	3.61e-11	65.5	RecName: Full=Kappa-actitoxin-Bcs4a; Short=Kappa-AITX-Bcs4a; AltName: Full=Potassium channel toxin BcsTx3	Bunodosoma caissarum	C0HJC4	60	4.82e-14	65.5	Kappa-actitoxin-Bcs4a	Bunodosoma caissarum
GCHW01000781.1	572	Kunitz-type serine protease inhibitor	Venom Kunitz-type family	Protease inhibitor	1-25	Kunitz_BPTI	PF00014.25	4e-18	60.7	1.3e-20	4e-18	Q90WA0	56.604	7.03e-16	69.3	Kunitz-type serine protease inhibitor textilinin-2	Pseudonaja textilis textilis	XP_002156020.3	39.893	9.07e-132	406	PREDICTED: uncharacterized protein LOC100198750	Hydra vulgaris	Q08E66	23.434	1.75e-14	80.1	WAP, Kazal, immunoglobulin, Kunitz and NTR domain-containing protein 2	Bos taurus
GCHW01012017.1	149	Bystin	Venom Kunitz-type family	Protease inhibitor	1-19	Thyroglobulin_1	PF00086.20	1.9e-26	86.7	1.7e-17	3.4e-15	P84032	26.606	1.23e-05	38.9	U24-ctenitoxin-Pn1a	Phoneutria nigriventer	PFX15105.1	42.963	9.11e-16	84.7	Bystin	Stylophora pistillata	P01267	40	4.95e-12	65.9	Thyroglobulin	Bos taurus
GCHW01009507.1	188	Uncharacterized	Uncharacterized	Uncharacterized	1-16													XP_028410478.1	48.413	4.9e-34	139	uncharacterized protein LOC114533086 isoform X2	Dendronephthya gigantea
GCHW01010522.1	257	Uncharacterized	Uncharacterized	Uncharacterized	1-17													XP_012558836.1	36.179	5.27e-40	151	PREDICTED: uncharacterized protein LOC105845530	Hydra vulgaris	Q03376	30	7.48e-05	47.4	Balbiani ring protein 3	Chironomus tentans
GCHW01021055.1	338	Uncharacterized	Uncharacterized	Uncharacterized	1-18													XP_012558836.1	41.199	4.62e-64	217	PREDICTED: uncharacterized protein LOC105845530	Hydra vulgaris
GCHW01020218.1	191	Uncharacterized	Uncharacterized	Uncharacterized	1-19													XP_028410478.1	44.531	2.11e-33	137	uncharacterized protein LOC114533086 isoform X2	Dendronephthya gigantea
GCHW01012019.1	639	Uncharacterized	Uncharacterized	Uncharacterized	1-21													XP_002160515.1	53.968	0	668	PREDICTED: uncharacterized protein LOC100215474	Hydra vulgaris	P55259	29.839	3.08e-10	66.6	Pancreatic secretory granule membrane major glycoprotein GP2	Homo sapiens
GCHW01000331.1	206	Uncharacterized	Uncharacterized	Uncharacterized	1-21													XP_002161718.1	30.263	1.39e-08	64.3	PREDICTED: uncharacterized protein LOC100201401 isoform X1	Hydra vulgaris
GCHW01016966.1	638	Uncharacterized	Uncharacterized	Uncharacterized	1-22													XP_012555678.1	33.937	4.19e-84	285	PREDICTED: uncharacterized protein LOC100198516 isoform X2	Hydra vulgaris
GCHW01014299.1	1634	Uncharacterized	Uncharacterized	Uncharacterized	1-22							Q7M3V1	24.49	7.45e-05	42.4	33kDa venom protein	Chelonus sp. nr. curvimaculatus	XP_012557113.1	38.025	0	672	PREDICTED: uncharacterized protein LOC100214209 isoform X1	Hydra vulgaris	O01761	26.459	5.32e-11	72	Muscle M-line assembly protein unc-89	Caenorhabditis elegans
GCHW01005230.1	1792	Uncharacterized	Uncharacterized	Uncharacterized	1-22													XP_012564682.1	25.183	1e-112	408	PREDICTED: uncharacterized protein LOC100210512	Hydra vulgaris
GCHW01004441.1	1044	Uncharacterized	Uncharacterized	Uncharacterized	1-22													XP_012564682.1	22.335	4.97e-35	158	PREDICTED: uncharacterized protein LOC100210512	Hydra vulgaris
GCHW01011703.1	216	Uncharacterized	Uncharacterized	Uncharacterized	1-24													XP_012560553.1	65.714	1.13e-14	78.6	PREDICTED: uncharacterized protein LOC105846392	Hydra vulgaris
GCHW01000785.1	344	Uncharacterized	Uncharacterized	Uncharacterized	1-26													XP_012558836.1	44.262	8.67e-66	221	PREDICTED: uncharacterized protein LOC105845530	Hydra vulgaris
GCHW01020588.1	1380	Uncharacterized	Uncharacterized	Uncharacterized	1-27													XP_012560216.1	24.293	5.03e-79	298	PREDICTED: uncharacterized protein LOC101237419	Hydra vulgaris
GCHW01003210.1	1104	Uncharacterized	Uncharacterized	Uncharacterized	1-34													PFX19762.1	26.169	4.03e-39	170	hypothetical protein AWC38_SpisGene15796	Stylophora pistillata
GCHW01014548.1	220	Unknown	Unknown	Unknown	1-13
GCHW01013649.1	78	Unknown	Unknown	Unknown	1-19
GCHW01001669.1	570	Unknown	Unknown	Unknown	1-19
GCHW01009929.1	106	Unknown	Unknown	Unknown	1-20
GCHW01000994.1	916	Unknown	Unknown	Unknown	1-21																			F1QBY1	32.864	0.000258	48.9	Nipped-B-like protein B	Danio rerio
GCHW01003143.1	124	Unknown	Unknown	Unknown	1-22
GCHW01015708.1	71	Unknown	Unknown	Unknown	1-36

## Sheet: 5_MATCH
Transcript, bright	length (aa)	Transcript, full tissue	length (aa)	% Identity	Toxin_ID	Family	Biological function	DE
TRINITY_DN3828_c0_g1_i4	216	GCHW01007633.1	208	98.56	Venom allergen	CRISP	Allergen and innate immunity	GASTRO_UP
TRINITY_DN10688_c0_g1_i3	544	GCHW01008769.1	544	99.26	CAP / Cystine-rich venom protein	CRISP	Allergen and innate immunity
TRINITY_DN3195_c0_g1_i5	431	GCHW01008876.1	431	98.14	Venom acid phosphatase	Histidine acid phosphatase family	Allergen and innate immunity
TRINITY_DN23833_c0_g1_i1	238	GCHW01014762.1	238	100	CAP / Cystine-rich venom protein	CRISP	Allergen and innate immunity
TRINITY_DN1717_c0_g1_i2	364	GCHW01016929.1	364	99.73	Glutaminyl-peptide cyclotransferase	Glutaminyl-peptide cyclotransferase family	Auxillary
TRINITY_DN45885_c0_g1_i1	753	GCHW01000681.1	749	98.93	Nematocyst expressed protein / Astacin-like metalloprotease toxin	Peptidase M12A	Auxillary
TRINITY_DN1647_c0_g1_i1	628	GCHW01001274.1	622	99.36	Nematocyst expressed protein	Peptidase M12A	Auxillary
TRINITY_DN1763_c0_g1_i2	325	GCHW01002500.1	325	98.38	Nematocyst expressed protein	Peptidase M12A	Auxillary
TRINITY_DN32523_c0_g1_i1	325	GCHW01003609.1	325	98.38	Astacin-like metalloprotease toxin	Peptidase M12A	Auxillary
TRINITY_DN1923_c0_g1_i1	780	GCHW01009716.1	780	99.23	Zinc metalloproteinase-disintegrin	Peptidase M12B	Auxillary
TRINITY_DN37133_c0_g1_i1	372	GCHW01012078.1	372	100	Nematocyst expressed protein	Peptidase M12A	Auxillary	GASTRO_UP
TRINITY_DN5343_c0_g1_i1	144	GCHW01013542.1	144	100	Cystatin	Cystatin	Auxillary
TRINITY_DN7514_c0_g1_i1	708	GCHW01015495.1	708	100	Neprilysin	Peptidase M13	Auxillary
TRINITY_DN1106_c0_g1_i1	759	GCHW01016239.1	759	99.87	Neprilysin	Peptidase M13	Auxillary
TRINITY_DN5808_c0_g1_i3	386	GCHW01020075.1	386	98.96	Zinc metalloproteinase-disintegrin	Peptidase M12B	Auxillary	GASTRO_UP
TRINITY_DN2279_c0_g1_i1	709	GCHW01020416.1	709	99.86	Zinc metalloproteinase-disintegrin	Peptidase M12B	Auxillary
TRINITY_DN962_c0_g1_i5	1015	GCHW01002236.1	1015	99.7	Snaclec agglucetin subunit beta-2	Snaclec family	Hemostatic and hemorrhagic	GASTRO_UP
TRINITY_DN3490_c1_g1_i3	717	GCHW01002340.1	717	100	Snaclec 3	Snaclec family	Hemostatic and hemorrhagic	GASTRO_UP
TRINITY_DN68506_c0_g1_i1	144	GCHW01004830.1	144	100	Prokineticin Bm8-f	AVIT (prokineticin) family	Hemostatic and hemorrhagic
TRINITY_DN39039_c1_g2_i1	1631	GCHW01008910.1	1632	99.94	Snaclec salmorin subunit A	Snaclec family	Hemostatic and hemorrhagic
TRINITY_DN264_c0_g1_i6	591	GCHW01009711.1	591	99.83	Scoloptoxin SSD14	N/A	Hemostatic and hemorrhagic	GASTRO_UP
TRINITY_DN264_c0_g1_i3	593	GCHW01009836.1	593	100	Scoloptoxin SSD14	N/A	Hemostatic and hemorrhagic
TRINITY_DN264_c0_g1_i1	832	GCHW01018433.1	832	99.88	Scoloptoxin SSD14	N/A	Hemostatic and hemorrhagic
TRINITY_DN18449_c0_g4_i1	205	GCHW01022906.1	205	100	Veficolin	Ficolin lectin family	Hemostatic and hemorrhagic
TRINITY_DN1516_c0_g1_i1	637	GCHW01005305.1	637	99.69	Toxin CrTX-A	Jellyfish Toxin	Membrane-active
TRINITY_DN66297_c0_g1_i1	776	GCHW01017147.1	776	99.36	Toxin CrTX-A	Jellyfish toxin	Membrane-active
TRINITY_DN5188_c0_g1_i3	666	GCHW01023727.1	666	100	MACPF	Membrane attack complex/perforin (macpf) family	Membrane-active	GASTRO_UP
TRINITY_DN605_c0_g3_i1	562	GCHW01011847.1	562	99.64	Phospholipase A2	Phospholipase A2 family	Mixed function enzyme
TRINITY_DN6346_c0_g2_i1	223	GCHW01023813.1	223	99.55	Phospholipase A2	Phospholipase A2 family	Mixed function enzyme
TRINITY_DN53550_c0_g1_i1	169	GCHW01023818.1	169	100	Conodipine	Phospholipase A2 family	Mixed function enzyme	GASTRO_UP
TRINITY_DN1400_c0_g1_i1	216	GCHW01002275.1	216	99.07	Turripeptide	Conopeptide P-like superfamily	Neurotoxin
TRINITY_DN38241_c0_g1_i1	463	GCHW01003612.1	463	99.57	ShK	N/A	Neurotoxin	GASTRO_UP; GONO_DOWN
TRINITY_DN574_c0_g1_i8	1079	GCHW01014198.1	1079	99.35	ShK	N/A	Neurotoxin
TRINITY_DN28673_c0_g1_i1	228	GCHW01017265.1	228	100	331-2 propeptide-like	Neurotoxin	Neurotoxin
TRINITY_DN848_c0_g1_i4	305	GCHW01020210.1	305	99.67	TX-1-like	Neurotoxin	Neurotoxin
TRINITY_DN1900_c0_g1_i5	344	GCHW01000785.1	344	98.55	Uncharacterized	Uncharacterized	Uncharacterized
TRINITY_DN16688_c0_g1_i1	1792	GCHW01005230.1	1792	99.89	Uncharacterized	Uncharacterized	Uncharacterized
TRINITY_DN60430_c0_g1_i1	188	GCHW01009507.1	188	100	Uncharacterized	Uncharacterized	Uncharacterized
TRINITY_DN1072_c0_g1_i2	216	GCHW01011703.1	216	100	Uncharacterized	Uncharacterized	Uncharacterized
TRINITY_DN886_c0_g1_i1	1634	GCHW01014299.1	1634	99.63	Uncharacterized	Uncharacterized	Uncharacterized
TRINITY_DN87_c0_g1_i3	647	GCHW01016966.1	638	98.59	Uncharacterized	Uncharacterized	Uncharacterized
TRINITY_DN1459_c0_g1_i1	1380	GCHW01020588.1	1380	99.13	Uncharacterized	Uncharacterized	Uncharacterized
TRINITY_DN2858_c0_g1_i1	106	GCHW01009929.1	106	98.11	Unknown	Unknown	Unknown

## Sheet: 6_NEM-enriched-DE
Gene_ID	Transcripts	Toxin_ID	Biological function	TISSUE-SPECIFIC	Ebseq								edger-QLT							TMM-normalized counts								TPM
					C1Mean_Gastro	C2Mean_Gono	PPEE	PPDE	PostFC	inv(POSTFC)	RealFC	Direction	logFC	logCPM	F	PValue	FDR_PValue	FDR significance	Direction	gastro1	gastro2	gastro3	gastro4	female1	female2	male1	male2	gastro1	gastro2	gastro3	gastro4	female1	female2	male1	male2
TRINITY_DN23833_c0_g1	TRINITY_DN23833_c0_g1_i1.p1	CAP	Allergen and innate immunity	GASTRO_UP	902.811	23.2484	0	1	38.4419	0.0260133	38.8169	GASTRO_UP	-5.48221	5.28401	173.475	1.91e-07	6.71e-05	-1	GASTRO_UP	81.9308	60.0845	86.9597	76.0741	2.81119	1.72465	0.90237	1.31437	72.16	100.24	134.19	71.68	7.02	4.64	1.78	3.05
TRINITY_DN3828_c0_g1	TRINITY_DN3828_c0_g1_i4.p1	Venom allergen	Allergen and innate immunity	GASTRO_UP	62.6665	7.10814	0	1	8.55784	0.116852	8.80518	GASTRO_UP	-3.31625	1.55832	30.4521	0.000299422	0.00268611	-1	GASTRO_UP	4.32412	5.90859	4.17406	6.75214	0.0921701	0.627146	0.451185	0.931011	2.57	6.66	4.42	4.3	0.16	1.14	0.66	1.53
TRINITY_DN45885_c0_g1	TRINITY_DN45885_c0_g1_i1.p1	Astacin-like metalloprotease toxin	Auxillary	GASTRO_UP	195.574	60.4435	3.83e-08	1	3.2267	0.309914	3.23528	GASTRO_UP	-1.8836	3.39697	13.8212	0.00430994	0.0156399	-1	GASTRO_UP	13.6551	13.8144	15.8267	22.6572	1.05996	4.46842	6.05877	6.29802	3.43	6.63	7.01	6.14	0.76	3.45	3.41	4.17
TRINITY_DN835_c0_g1	TRINITY_DN835_c0_g1_i1.p1; TRINITY_DN835_c0_g1_i2.p1	Hyaluronidase	Auxillary	GASTRO_UP	382.945	44.3125	0	1	8.60024	0.116276	8.64019	GASTRO_UP	-3.3078	4.15725	29.3639	0.000342812	0.00292297	-1	GASTRO_UP	21.8482	34.5361	30.5228	42.4635	0.46085	4.03726	3.41612	5.14795	4.56	13.71	11.21	9.57	0.27	2.51	1.61	2.8
TRINITY_DN5808_c0_g1	TRINITY_DN5808_c0_g1_i2.p1; TRINITY_DN5808_c0_g1_i3.p1	Metalloprotease	Auxillary	GASTRO_UP	848.413	122.9	0	1	6.89165	0.145103	6.90281	GASTRO_UP	-2.99113	5.33481	89.5633	3.65e-06	0.00023149	-1	GASTRO_UP	69.1131	65.7851	74.0253	77.7427	5.11544	10.9143	8.28827	11.7045	9.73	17.89	18.8	12.32	2.07	4.89	2.6	4.22
TRINITY_DN10835_c0_g1	TRINITY_DN10835_c0_g1_i1.p1	Nematocyst expressed protein	Auxillary	GASTRO_UP	438.592	80.5278	1.32e-05	0.999987	5.43308	0.184058	5.44591	GASTRO_UP	-2.63547	4.41733	32.1295	0.000244821	0.00235985	-1	GASTRO_UP	40.9654	29.6262	18.5224	58.2185	2.39642	6.70263	7.28342	7.2838	20.4	28.08	16.21	31.17	3.4	10.23	8.14	9.55
TRINITY_DN1647_c0_g1	TRINITY_DN1647_c0_g1_i1.p1	Nematocyst expressed protein	Auxillary	GASTRO_UP	165.089	20.0684	0	1	8.13991	0.122851	8.22275	GASTRO_UP	-3.23202	2.94888	26.8391	0.000476681	0.00360919	-1	GASTRO_UP	12.062	14.015	11.0674	18.5444	0.18434	1.86733	1.61138	2.24538	3.6	7.98	5.82	5.97	0.16	1.71	1.08	1.76
TRINITY_DN1763_c0_g1	TRINITY_DN1763_c0_g1_i2.p1	Nematocyst expressed protein	Auxillary	GASTRO_UP	440.055	38.9013	0	1	11.2481	0.088904	11.3094	GASTRO_UP	-3.69467	4.32276	37.0433	0.000141956	0.00166381	-1	GASTRO_UP	29.5861	38.3642	31.0446	49.5157	0.506936	3.99806	1.99811	4.92888	11.82	29.2	21.81	21.29	0.58	4.9	1.79	5.18
TRINITY_DN37133_c0_g1	TRINITY_DN37133_c0_g1_i1.p1	Nematocyst expressed protein	Auxillary	GASTRO_UP	4551.68	50.5524	0	1	89.6129	0.0111591	90.0212	GASTRO_UP	-6.75438	7.60088	72.2385	9.24e-06	0.000398595	-1	GASTRO_UP	363.454	385.223	390.362	399.877	3.27204	8.66246	1.2891	0.931011	193.93	390.99	366	229.27	4.97	14.16	1.54	1.31
TRINITY_DN1106_c0_g1	TRINITY_DN1106_c0_g1_i1.p1	Neprilysin-1	Auxillary	GASTRO_UP	581.543	106.634	0	1	5.4435	0.183705	5.45321	GASTRO_UP	-2.63036	4.83976	13.8595	0.0042745	0.0155448	-1	GASTRO_UP	31.1792	56.5061	50.8714	58.2185	0.645191	6.977	9.86162	14.3485	7.01	24.26	20.16	14.13	0.41	4.82	4.97	8.49
TRINITY_DN7514_c0_g1	TRINITY_DN7514_c0_g1_i1.p1	Neprilysin-1	Auxillary	GASTRO_UP	449.346	56.8335	0	1	7.87697	0.126952	7.90515	GASTRO_UP	-3.189	4.39782	34.8406	0.000179853	0.00193259	-1	GASTRO_UP	27.0827	43.9399	30.0011	50.7161	0.890824	5.8795	4.31849	5.5313	6.01	18.63	11.73	12.15	0.56	4.01	2.15	3.23
TRINITY_DN2596_c0_g1	TRINITY_DN2596_c0_g1_i2.p1; TRINITY_DN2596_c0_g1_i16.p1	Zinc metalloproteinase-disintegrin	Auxillary	GASTRO_UP	329.894	199.252	0.00471432	0.995286	1.65486	0.60428	1.65563	GASTRO_UP	-0.918254	4.42568	8.84051	0.0146392	0.0380308	-1	GASTRO_UP	27.993	31.5402	32.5229	19.8063	12.443	9.48559	16.2427	21.0847	5.63	12.26	11.5	4.5	6.96	6.07	7.3	11.42
TRINITY_DN6286_c0_g1	TRINITY_DN6286_c0_g1_i2.p2	C-type lectin	Hemostatic and hemorrhagic	GASTRO_UP	36.8913	14.9241	6.82e-06	0.999993	2.44835	0.408439	2.47094	GASTRO_UP	-1.50581	1.13734	11.6578	0.00704831	0.0223525	-1	GASTRO_UP	3.41378	3.49522	3.65231	1.95062	1.56689	0.979916	0.51564	1.31437	0.91	1.79	1.72	0.56	1.2	0.81	0.31	0.93
TRINITY_DN68506_c0_g1	TRINITY_DN68506_c0_g1_i1.p1	Prokineticin Bm8-f	Hemostatic and hemorrhagic	GASTRO_UP	33.5732	10.7608	1.94e-05	0.999981	3.07314	0.3254	3.11798	GASTRO_UP	-1.85443	0.948579	10.2539	0.00999873	0.0286871	-1	GASTRO_UP	2.04827	3.8281	3.73927	1.80057	0.18434	0.744736	0.90237	1.36913	2.33	8.22	7.43	2.18	0.59	2.58	2.3	4.1
TRINITY_DN264_c0_g1	TRINITY_DN264_c0_g1_i1.p1; TRINITY_DN264_c0_g1_i3.p1; TRINITY_DN264_c0_g1_i5.p1; TRINITY_DN264_c0_g1_i6.p1	Scoloptoxin SSD14	Hemostatic and hemorrhagic	GASTRO_UP	2075.43	235.76	0	1	8.79511	0.1137	8.80281	GASTRO_UP	-3.32213	6.58972	39.9646	0.00010551	0.00138055	-1	GASTRO_UP	163.263	166.407	154.997	215.762	4.74676	17.3092	17.3481	30.6133	44.75	86.47	73.49	65.01	3.77	14.75	10.73	22.12
TRINITY_DN3490_c1_g1	TRINITY_DN3490_c1_g1_i3.p1	Snaclec 3	Hemostatic and hemorrhagic	GASTRO_UP	1461.41	193.17	0	1	7.55715	0.132325	7.56505	GASTRO_UP	-3.1256	6.1071	30.2129	0.000308362	0.00272752	-1	GASTRO_UP	99.2318	132.319	132.265	130.693	2.7651	19.8727	12.3109	21.6871	22.88	58.43	54.03	32.78	1.81	14.21	6.43	13.22
TRINITY_DN962_c0_g1	TRINITY_DN962_c0_g1_i5.p1	Snaclec agglucetin subunit beta-2	Hemostatic and hemorrhagic	GASTRO_UP	1276.82	134.682	0	1	9.465	0.105652	9.47964	GASTRO_UP	-3.43742	5.88463	28.4363	0.00038593	0.00314708	-1	GASTRO_UP	101.276	128.075	109.83	93.3296	1.38255	11.4062	8.83034	18.2916	16.11	38.9	30.82	16.02	0.63	5.58	3.15	7.65
TRINITY_DN6023_c0_g1	TRINITY_DN6023_c0_g1_i1.p1	Trypsin	Hemostatic and hemorrhagic	GASTRO_UP	115.862	16.0428	0	1	7.12923	0.140268	7.21818	GASTRO_UP	-3.04273	2.46312	21.5775	0.00103038	0.00593547	-1	GASTRO_UP	10.6965	8.90449	10.2612	9.30295	0.138255	0.901523	2.25593	1.47867	6.6	10.44	11.12	6.16	0.24	1.7	3.13	2.4
TRINITY_DN18449_c0_g4	TRINITY_DN18449_c0_g4_i1.p1	Veficolin-1 (Fragment)	Hemostatic and hemorrhagic	GASTRO_UP	4911.15	498.956	0	1	9.83855	0.101641	9.84268	GASTRO_UP	-3.4999	7.81972	31.794	0.00025471	0.00241369	-1	GASTRO_UP	327.814	435.634	419.4	477.602	6.62519	49.6041	28.7276	61.789	130.45	330.73	294.73	204.83	7.5	60.58	25.59	64.45
TRINITY_DN506_c0_g1	TRINITY_DN506_c0_g1_i8.p1	Venom prothrombin activator (F5/F8 type C)	Hemostatic and hemorrhagic	GASTRO_UP	463.877	61.4143	0	1	7.52742	0.132848	7.55217	GASTRO_UP	-3.11573	4.45328	98.4954	2.41e-06	0.000180972	-1	GASTRO_UP	31.6366	36.7181	45.2286	43.2917	3.00935	4.87371	3.70359	6.49079	6.2	12.25	14.51	7.04	3.81	3.56	4.23	4.7
TRINITY_DN1516_c0_g1	TRINITY_DN1516_c0_g1_i1.p1	Jellyfish toxin	Membrane-active	GASTRO_UP	383.227	29.9301	8.4e-08	1	12.709	0.0786843	12.8001	GASTRO_UP	-3.85486	4.10391	40.2736	0.000102358	0.00136204	-1	GASTRO_UP	20.9379	22.2196	22.7834	62.7199	0.599106	2.03823	2.64266	3.61452	5.54	11.23	10.62	17.91	0.45	1.66	1.57	2.52
TRINITY_DN66297_c0_g1	TRINITY_DN66297_c0_g1_i1.p1	Jellyfish toxin	Membrane-active	GASTRO_UP	2803.5	613.76	0.00285057	0.997149	4.56633	0.218994	4.56769	GASTRO_UP	-2.37172	7.13853	9.75611	0.0113944	0.0316713	-1	GASTRO_UP	220.303	311.491	72.8722	339.858	5.16153	38.6087	75.4768	63.254	52.34	141.3	30.5	87.11	3.5	28.19	40.22	39.56
TRINITY_DN5188_c0_g1	TRINITY_DN5188_c0_g1_i3.p1	MACPF	Membrane-active	GASTRO_UP	141.677	12.5292	0	1	11.1117	0.0899956	11.2995	GASTRO_UP	-3.6917	2.68687	50.1094	4.26e-05	0.000812196	-1	GASTRO_UP	13.8827	12.0668	9.73948	12.1539	0.230425	1.33269	0.837915	1.2596	3.7	6.13	4.57	3.49	0.18	1.09	0.5	0.88
TRINITY_DN15386_c0_g1	TRINITY_DN15386_c0_g1_i1.p1	Tereporin-Ca1	Membrane-active	GASTRO_UP	5403.99	30.322	0	1	176.811	0.00565575	178.162	GASTRO_UP	-7.72776	7.84177	76.0839	7.4e-06	0.000356845	-1	GASTRO_UP	456.764	638.461	253.4	478.202	2.71902	4.6644	0.64455	0.492888	390.78	1034.91	379.91	437.79	6.6	12.19	1.24	1.11
TRINITY_DN53550_c0_g1	TRINITY_DN53550_c0_g1_i1.p1	Conodipine	Mixed function enzyme	GASTRO_UP	109.005	12.2359	0	1	8.75468	0.114225	8.9022	GASTRO_UP	-3.36419	2.35802	30.8733	0.000284433	0.00258844	-1	GASTRO_UP	6.14481	10.985	11.1308	8.70276	0.18434	1.52867	0.580095	1.2596	3.16	10.75	10.06	4.81	0.27	2.41	0.67	1.7
TRINITY_DN605_c0_g3	TRINITY_DN605_c0_g3_i1.p1	Phospholipase A2	Mixed function enzyme	GASTRO_UP	937.104	99.8155	0	1	9.368	0.106746	9.38753	GASTRO_UP	-3.4239	5.43109	54.8911	2.93e-05	0.000668253	-1	GASTRO_UP	57.6861	64.9903	69.1329	123.819	2.71902	8.16741	8.57252	9.93882	15.27	33.44	33.76	37.23	2.21	7.02	5.37	7.34
TRINITY_DN13715_c0_g1	TRINITY_DN13715_c0_g1_i1.p1	331-2 propeptide-like	Neurotoxin	GASTRO_UP	276.738	49.4428	5.11e-15	1	5.57465	0.179383	5.5962	GASTRO_UP	-2.68275	3.75734	33.802	0.000201932	0.00209586	-1	GASTRO_UP	20.0275	15.9782	27.8271	29.5594	1.19821	4.58601	3.48057	5.25748	19.22	29.02	46.76	30.32	3.26	13.43	7.5	13.28
TRINITY_DN28673_c0_g1	TRINITY_DN28673_c0_g1_i1.p1	331-2 propeptide-like	Neurotoxin	GASTRO_UP	193.852	27.8434	0	1	6.91066	0.144704	6.9601	GASTRO_UP	-3.00049	3.22057	41.9068	8.75e-05	0.00123906	-1	GASTRO_UP	11.8344	23.4679	17.305	13.2042	0.783446	2.15582	2.06256	3.23116	9.21	34.63	23.61	11	1.73	5.13	3.6	6.62
TRINITY_DN38241_c0_g1	TRINITY_DN38241_c0_g1_i1.p1	ShK	Neurotoxin	GASTRO_UP	192.243	16.1373	0	1	11.7511	0.0850982	11.9062	GASTRO_UP	-3.77136	3.14241	51.3097	3.87e-05	0.000758757	-1	GASTRO_UP	11.6069	23.0518	19.7398	10.9535	0.414765	1.25429	1.03128	2.08108	3.91	14.8	11.7	3.97	0.4	1.3	0.78	1.84
TRINITY_DN574_c0_g1	TRINITY_DN574_c0_g1_i3.p2; TRINITY_DN574_c0_g1_i5.p1; TRINITY_DN574_c0_g1_i8.p1	ShK	Neurotoxin	GASTRO_UP	2822.27	424.758	0	1	6.6412	0.150575	6.64429	GASTRO_UP	-2.92119	7.08054	16.5872	0.00245794	0.010577	-1	GASTRO_UP	175.223	308.291	233.989	238.64	2.90198	32.9126	33.2137	57.2019	11.52	42.93	29.93	18.03	0.68	8.68	4.73	10.58
TRINITY_DN30709_c0_g1	TRINITY_DN30709_c0_g1_i1.p1	Kazal	Protease Inhibitor	GASTRO_UP	122.475	9.44901	0	1	12.6619	0.0789772	12.9491	GASTRO_UP	-3.85776	2.46142	44.2668	7.03e-05	0.00109266	-1	GASTRO_UP	13.2	9.65347	8.43509	10.0532	0.645191	0.70554	0.12891	1.31437	84.15	110.66	90.34	64.45	11.11	13.07	1.85	21.93
TRINITY_DN1072_c0_g1	TRINITY_DN1072_c0_g1_i1.p1; TRINITY_DN1072_c0_g1_i2.p1	Uncharacterized	Uncharacterized	GASTRO_UP	1807.6	224.611	1e-11	1	8.04006	0.124377	8.04736	GASTRO_UP	-3.20037	6.39838	27.2495	0.000451097	0.0034792	-1	GASTRO_UP	105.101	128.784	122.908	251.702	3.17987	20.1232	17.6813	25.1959	87.88	198.11	177.5	223.13	7.04	50.2	29.77	51.61
TRINITY_DN11149_c0_g1	TRINITY_DN11149_c0_g1_i3.p1	Uncharacterized	Uncharacterized	GASTRO_UP	1060	67.2688	0	1	15.7045	0.063676	15.7554	GASTRO_UP	-4.17767	5.56842	173.402	1.91e-07	6.71e-05	-1	GASTRO_UP	74.8756	111.722	99.8297	73.0732	4.57855	4.46019	4.01168	6.79091	5.76	16.67	13.63	6.18	1	1.05	0.71	1.41
TRINITY_DN1557_c0_g1	TRINITY_DN1557_c0_g1_i2.p1; TRINITY_DN1557_c0_g1_i3.p1	Uncharacterized	Uncharacterized	GASTRO_UP	689.573	74.8743	0	1	9.18319	0.108895	9.20864	GASTRO_UP	-3.39271	4.99729	33.0262	0.000220589	0.00220632	-1	GASTRO_UP	52.7998	72.5675	44.6103	63.17	0.967786	6.15387	5.1564	9.91253	2.41	6.33	3.59	3.11	0.13	0.87	0.53	1.19
TRINITY_DN16688_c0_g1	TRINITY_DN16688_c0_g1_i1.p1	Uncharacterized	Uncharacterized	GASTRO_UP	845.405	75.1279	8.91e-10	1	11.2198	0.0891279	11.2515	GASTRO_UP	-3.69282	5.27699	27.2781	0.000449376	0.00347189	-1	GASTRO_UP	49.6136	124.996	63.4806	49.3657	0.875616	7.0162	3.48057	10.8435	5.11	24.6	11.52	5.49	0.26	2.22	0.8	2.94
TRINITY_DN2293_c0_g1	TRINITY_DN2293_c0_g1_i1.p1	Uncharacterized	Uncharacterized	GASTRO_UP	9202.07	959.285	0	1	9.59046	0.10427	9.59255	GASTRO_UP	-3.4524	8.72353	30.542	0.000296145	0.00266148	-1	GASTRO_UP	606.445	617.07	668.108	1206.95	13.043	84.4641	72.9592	112.576	378.82	732.41	732.79	809.2	23.17	161.52	102.29	185.09
TRINITY_DN2343_c0_g1	TRINITY_DN2343_c0_g1_i1.p1	Uncharacterized	Uncharacterized	GASTRO_UP	160.269	21.0078	3.89e-15	1	7.55326	0.132393	7.62589	GASTRO_UP	-3.12526	2.91178	26.3116	0.0005122	0.00378538	-1	GASTRO_UP	12.7539	9.07177	12.7857	19.3561	0.230425	2.11152	1.74029	2.07232	4.73	6.42	8.35	7.74	0.24	2.41	1.45	2.02
TRINITY_DN2728_c0_g1	TRINITY_DN2728_c0_g1_i4.p1	Uncharacterized	Uncharacterized	GASTRO_UP	748.321	82.9722	0	1	8.99553	0.111166	9.01798	GASTRO_UP	-3.36158	5.1171	40.9071	9.62e-05	0.0013155	-1	GASTRO_UP	63.7239	67.3246	56.6107	65.2707	1.33647	6.23227	6.96114	10.0768	5.69	11.5	8.92	6.3	0.34	1.71	1.61	2.85
TRINITY_DN284_c0_g1	TRINITY_DN284_c0_g1_i5.p1	Uncharacterized	Uncharacterized	GASTRO_UP	173.877	8.73917	0	1	19.3851	0.0515859	19.8746	GASTRO_UP	-4.51189	2.9394	98.7349	2.38e-06	0.000180972	-1	GASTRO_UP	15.9333	15.6711	13.6318	13.5658	0.230425	0.979916	0.668399	0.657185	9.56	15.51	12.38	8.26	0.31	1.53	0.91	1.02
TRINITY_DN354_c0_g1	TRINITY_DN354_c0_g1_i6.p1	Uncharacterized	Uncharacterized	GASTRO_UP	748.569	152.847	0	1	4.89133	0.204443	4.89726	GASTRO_UP	-2.4722	5.22436	13.0758	0.00507632	0.0176349	-1	GASTRO_UP	47.7178	73.0676	55.8699	76.3757	1.05996	9.25041	16.1138	19.2226	5.16	13.65	10	7.32	0.3	2.54	10.46	10.89
TRINITY_DN375_c0_g1	TRINITY_DN375_c0_g1_i2.p1	Uncharacterized	Uncharacterized	GASTRO_UP	180.135	18.9627	0	1	9.39189	0.106475	9.49493	GASTRO_UP	-3.4533	3.06054	37.5024	0.000135321	0.00160937	-1	GASTRO_UP	13.6551	14.397	17.7398	15.1548	0.230425	1.88144	1.74029	1.69773	2.38	4.79	5.42	2.79	0.11	1.01	0.66	0.76
TRINITY_DN5559_c0_g1	TRINITY_DN5559_c0_g1_i7.p1	Uncharacterized	Uncharacterized	GASTRO_UP	275.195	43.068	0	1	6.35955	0.157244	6.38853	GASTRO_UP	-2.878	3.72714	23.2159	0.00079946	0.005015	-1	GASTRO_UP	23.2137	27.9618	18.7833	23.1073	0.414765	4.19404	3.54503	4.49076	2.63	6.06	3.77	2.82	0.14	1.48	0.91	1.35
TRINITY_DN691_c0_g1	TRINITY_DN691_c0_g1_i1.p1	Uncharacterized	Uncharacterized	GASTRO_UP	2385.56	291.225	0	1	8.18546	0.122168	8.19121	GASTRO_UP	-3.22675	6.7997	28.7378	0.000371227	0.00306182	-1	GASTRO_UP	148.386	206.138	173.398	277.138	4.14765	25.9878	19.5305	36.3105	35.43	93.98	72.94	71.39	2.83	19.07	10.46	22.82
TRINITY_DN6999_c0_g1	TRINITY_DN6999_c0_g1_i1.p1	Uncharacterized	Uncharacterized	GASTRO_UP	113.279	20.0768	0	1	5.58679	0.178994	5.63999	GASTRO_UP	-2.72601	2.478	22.3395	0.000914143	0.00549538	-1	GASTRO_UP	7.42611	9.57025	11.9135	9.453	1.9729	2.54778	0.322275	0.876246	1.76	4.47	5.32	3.34	1.46	2.01	0.2	0.68
TRINITY_DN87_c0_g1	TRINITY_DN87_c0_g1_i3.p1; TRINITY_DN87_c0_g1_i4.p1; TRINITY_DN87_c0_g1_i5.p6	Uncharacterized	Uncharacterized	GASTRO_UP	905.544	161.19	0	1	5.6109	0.178224	5.61757	GASTRO_UP	-2.68064	5.46486	20.8137	0.00116537	0.00642314	-1	GASTRO_UP	60.3101	74.648	64.0893	106.384	1.93557	13.6012	13.1488	18.9488	17.26	40.64	32.46	33.26	1.6	12.07	8.5	14.37
TRINITY_DN886_c0_g1	TRINITY_DN886_c0_g1_i1.p1	Uncharacterized	Uncharacterized	GASTRO_UP	2742.88	298.12	0	1	9.19393	0.108767	9.20033	GASTRO_UP	-3.40388	6.98961	29.1736	0.000351162	0.00297075	-1	GASTRO_UP	174.33	297.427	211.834	245.028	4.14765	29.9854	15.018	38.5548	17.3	56.51	37.13	26.31	1.18	9.17	3.34	10.09
TRINITY_DN16967_c0_g1	TRINITY_DN16967_c0_g1_i1.p1	Unknown	Unknown	GASTRO_UP	28.8993	5.10773	1.99e-10	1	5.44646	0.183606	5.64885	GASTRO_UP	-2.64699	0.519533	34.8595	0.000179481	0.00193031	-1	GASTRO_UP	3.41378	1.58117	2.34791	2.40076	0.230425	0.509556	0.25782	0.492888	2.47	2.17	2.98	1.86	0.47	1.13	0.42	0.94
TRINITY_DN1796_c0_g1	TRINITY_DN1796_c0_g1_i6.p1	Unknown	Unknown	GASTRO_UP	1626.25	244.316	0	1	6.65071	0.15036	6.6561	GASTRO_UP	-2.91184	6.28497	21.9128	0.000977144	0.0057486	-1	GASTRO_UP	113.055	142.597	153.036	141.663	3.26651	15.7951	15.8037	38.2651	47.23	111.83	120.94	70.24	4.01	23.17	17.2	48
TRINITY_DN1796_c1_g1	TRINITY_DN1796_c1_g1_i1.p1	Unknown	Unknown	GASTRO_UP	309.44	42.6049	0	1	7.22751	0.13836	7.26155	GASTRO_UP	-3.04602	3.87462	22.2234	0.00093078	0.00555569	-1	GASTRO_UP	21.393	26.0236	23.6609	33.3901	0.36868	3.54063	2.80702	5.92452	2.42	5.62	4.72	4.08	0.12	1.23	0.71	1.76
TRINITY_DN2858_c0_g1	TRINITY_DN2858_c0_g1_i1.p1; TRINITY_DN2858_c0_g1_i2.p1	Unknown	Unknown	GASTRO_UP	91.6084	13.6822	1.79e-12	1	6.59608	0.151605	6.69129	GASTRO_UP	-2.9353	2.11944	51.2583	3.88e-05	0.000760646	-1	GASTRO_UP	9.78617	5.65893	5.47846	9.90314	0.691276	1.37188	1.03128	0.876246	13.57	14.77	13.26	14.53	2.71	5.78	3.21	3.16
TRINITY_DN3136_c0_g1	TRINITY_DN3136_c0_g1_i5.p3	Unknown	Unknown	GASTRO_UP	691.374	228.503	2.68e-08	1	3.02352	0.33074	3.02558	GASTRO_UP	-1.82089	5.23718	26.2426	0.000517078	0.00381027	-1	GASTRO_UP	50.7515	78.1432	63.9154	41.8633	14.1942	23.3612	9.0237	19.8251	31.87	95.28	72.37	27.95	24.43	42.97	12.31	29.42

## Sheet: 7_FULL-DE - ebseq-DE-total
Gene_ID	Toxin_ID	Biological function	TISSUE-SPECIFIC	Ebseq												TMM-normalized counts												TPM
				PPDE	Pattern	C1Mean_Gastro	C2Mean_Gono	C3Mean_Dact	DOverG_PostFC	DOverS_PostFC	GOverS_PostFC	DOverG_Log2PostFC	DOverS_Log2PostFC	GOverS_Log2PostFC	DIRECTION	gastro1	gastro2	gastro3	gastro4	female1	female2	male1	male2	dact1	dact2	dact3	dact4	gastro1	gastro2	gastro3	gastro4	female1	female2	male1	male2	dact1	dact2	dact3	dact4
GCHW01007633.1	Venom allergen	Allergen and innate immunity	GASTRO_UP	0.963701	Pattern3	60.674	6.06614	10.9241	0.21459	1.55617	7.25185	-2.22035	0.638003	2.85835	GASTRO_UP	10.7237	13.892	10.2237	13.0055	0.100434	1.94249	0.746035	2.11653	1.39686	1.39859	1.69524	4.16183	13.1	18.76	13.7	14.86	0.16	2.93	0.8	2.48	1.94	1.97	2.16	6.12
GCHW01014762.1	Cysteine-rich venom protein	Allergen and innate immunity	GASTRO_UP	0.999998	Pattern5	1108.59	27.2759	381.183	0.345419	12.8188	37.1108	-1.53358	3.68019	5.21377	GASTRO_UP	236.78	163.771	239.526	232.403	8.43647	6.19746	2.68573	4.35756	66.0018	69.3301	80.8064	86.1498	275.8	210.93	306.03	253.22	12.45	8.92	2.74	4.87	87.32	93.34	98.32	120.86
GCHW01002511.1	Nematocyst expressed protein	Auxillary	GASTRO_UP	1	Pattern3	331.078	0	7.44862	0.0303139	3.79127	125.067	-5.04388	1.92268	6.96656	GASTRO_UP	80.5523	71.6271	33.1929	75.3219	0	0	0	0	5.85286	0	0	0	48.32	47.57	21.87	42.41	0	0	0	0	3.99	0	0	0
GCHW01003474.1	Nematocyst expressed protein	Auxillary	GASTRO_UP	0.997979	Pattern5	1657.44	9.83253	37.931	0.024456	3.24769	132.797	-5.35367	1.69941	7.05308	GASTRO_UP	395.062	375.855	388.5	150.412	1.80781	3.88498	0.895242	1.24502	18.8577	6.19375	2.8254	2.08091	268.12	282.41	289.51	95.77	1.55	3.26	0.53	0.81	14.56	4.86	2	1.7
GCHW01006814.1	Nematocyst expressed protein	Auxillary	GASTRO_UP	0.981633	Pattern5	99.7543	2.4466	22.3517	0.244284	4.8914	20.0234	-2.03337	2.29025	4.32362	GASTRO_UP	22.7343	14.0463	28.5614	13.2883	0.602605	0.369998	0	0.996014	9.42883	3.19678	2.54286	2.4971	19.33	13.22	26.65	10.59	0.65	0.39	0	0.81	9.11	3.14	2.26	2.56
GCHW01012078.1	Nematocyst expressed protein	Auxillary	GASTRO_UP	1	Pattern3	3666.34	41.14	113.146	0.0315655	2.64364	83.751	-4.98551	1.40253	6.38804	GASTRO_UP	685.46	717.753	731.074	755.169	7.13083	20.4424	2.98414	2.11653	50.6363	16.3835	8.19365	14.1502	830.27	961.22	971.23	855.4	10.94	30.6	3.17	2.46	69.65	22.94	10.37	20.64
GCHW01018219.1	Nematocyst expressed protein	Auxillary	GASTRO_UP	1	Pattern5	396.952	21.3383	115.242	0.295055	4.91153	16.6462	-1.76095	2.29617	4.05712	GASTRO_UP	62.1976	95.0829	65.8859	89.9079	0.803473	5.91996	2.0889	8.46612	34.9216	17.9819	14.9746	23.3062	88.15	148.92	102.37	119.01	1.44	10.37	2.6	11.52	56.17	29.45	22.16	39.76
GCHW01020075.1	Zinc metalloproteinase-disintegrin	Auxillary	GASTRO_UP	0.99915	Pattern5	720.797	106.285	206.628	0.289298	1.92097	6.64012	-1.78937	0.941835	2.73121	GASTRO_UP	138.55	129.35	144.592	155.218	11.1482	26.0848	19.6953	28.5109	22.3498	19.5803	48.5968	73.2482	28.79	29.79	33.02	30.34	2.94	6.7	3.57	5.66	5.29	4.7	10.56	18.37
GCHW01021576.1	Vascular endothelial growth factor A	Auxillary	GASTRO_UP	0.999101	Pattern5	145.6	3.9683	15.7094	0.12395	2.76908	22.3403	-3.01217	1.46941	4.48157	GASTRO_UP	35.6028	24.5425	23.0438	31.3829	0.401737	0.832495	0.596828	1.36952	4.53981	1.59839	2.54286	3.74565	53.74	40.93	38.13	44.22	0.77	1.55	0.79	1.98	7.78	2.79	4.01	6.8
GCHW01021372.1	Astacin-like metalloprotease toxin	Auxillary	GASTRO_UP	0.998726	Pattern5	214.867	32.6731	108.467	0.510884	3.1446	6.15521	-0.968933	1.65288	2.62181	GASTRO_UP	42.4659	42.2934	51.1184	33.6448	6.02605	9.06494	6.11749	4.85557	26.1912	26.1736	20.3429	13.3179	22.7	25.03	30.01	16.88	4.08	5.99	2.86	2.48	15.93	16.17	11.37	8.58
GCHW01018159.1	Venom peptide isomerase heavy chain	Hemostatic and hemorrhagic	DACT_UP	1	Pattern5	1.16955	16.4023	255.032	67.1429	13.5128	0.201255	6.06916	3.75626	-2.31291	DACT_UP	0	0.169791	0	0.743578	0	5.04029	4.20465	3.97161	61.2769	53.4221	47.4836	39.991	0	0.12	0	0.44	0	3.97	2.34	2.42	44.41	39.34	31.62	30.72
GCHW01002236.1	Snaclec	Hemostatic and hemorrhagic	GASTRO_UP	1	Pattern5	1096.96	129.918	322.807	0.295986	2.45482	8.29371	-1.7564	1.29562	3.05202	GASTRO_UP	187.022	239.714	207.557	230.707	3.31433	27.3798	26.4096	48.0577	39.8106	33.9658	71.7651	110.288	66.87	94.97	81.55	77.54	1.5	12.11	8.25	16.43	16.21	14.04	26.84	47.58
GCHW01002340.1	Snaclec	Hemostatic and hemorrhagic	GASTRO_UP	0.99955	Pattern5	568.642	85.9342	248.949	0.440421	2.83983	6.44799	-1.18304	1.50581	2.68885	GASTRO_UP	94.047	137.41	119.721	97.8723	3.49511	18.0513	18.4778	29.4235	37.4359	26.9588	57.0617	75.8327	21.55	34.89	30.15	21.1	1.02	5.12	3.7	6.44	9.77	7.14	13.68	20.97
GCHW01002417.1	Venom prothrombin activator (trypsin)	Hemostatic and hemorrhagic	GASTRO_UP	0.99758	Pattern5	780.28	37.3982	282.12	0.363739	7.10786	19.5411	-1.45903	2.82942	4.28844	GASTRO_UP	164.716	193.407	159.197	99.2379	1.70738	12.4874	4.02859	11.9522	47.4933	80.319	42.381	53.6876	162.34	210.88	172.17	91.59	2.13	15.21	3.48	11.29	53.19	91.5	43.65	63.76
GCHW01003216.1	Venom serine protease	Hemostatic and hemorrhagic	GASTRO_UP	0.999999	Pattern5	401.059	8.4188	42.5397	0.111977	4.07746	36.4134	-3.15872	2.02767	5.1864	GASTRO_UP	77.2108	60.816	88.2806	89.3424	1.00434	1.75749	1.64128	2.36553	8.73039	1.79819	1.4127	21.6415	58.54	51.04	73.48	63.52	0.96	1.65	1.09	1.72	7.53	1.58	1.12	19.78
GCHW01009711.1	Scoloptoxin SSD14	Hemostatic and hemorrhagic	GASTRO_UP	0.952816	Pattern5	624.989	15.7858	231.669	0.373352	12.6982	34.0113	-1.42139	3.66655	5.08794	GASTRO_UP	137.937	113.345	86.4355	153.988	0	9.70041	0.625177	2.33067	29.2538	16.4075	65.0011	72.986	48.29	43.97	33.25	50.68	0	4.2	0.19	0.78	11.66	6.64	23.8	30.83
GCHW01018433.1	Scoloptoxin SSD14	Hemostatic and hemorrhagic	GASTRO_UP	0.998557	Pattern5	145.599	19.5087	55.7458	0.393979	2.63398	6.68558	-1.34381	1.39724	2.74105	GASTRO_UP	31.339	33.4365	31.3445	18.875	0.757274	2.15986	4.44339	8.46985	4.96934	12.6353	12.768	13.8963	11.19	13.23	12.29	6.33	0.34	0.95	1.39	2.89	2.02	5.22	4.77	5.99
GCHW01022483.1	Venom serine protease	Hemostatic and hemorrhagic	GASTRO_UP	1	Pattern5	1631.2	29.9486	154.294	0.0960683	4.81229	50.0924	-3.3798	2.26672	5.64652	GASTRO_UP	352.167	392.217	290.644	252.76	2.71172	9.71244	2.23811	9.46213	59.7159	26.1736	20.3429	15.8149	421.36	518.87	381.42	282.84	4.11	14.36	2.35	10.86	81.14	36.2	25.42	22.79
GCHW01022906.1	Veficolin	Hemostatic and hemorrhagic	GASTRO_UP	0.999988	Pattern5	4147.46	448.009	1681.19	0.405738	3.73629	9.20863	-1.30138	1.90161	3.20299	GASTRO_UP	627.981	899.583	845.157	897.948	14.7638	124.597	67.74	155.005	299.627	147.651	373.235	511.073	386.31	612.75	570.95	518.42	11.51	94.77	36.46	91.26	209.7	105.01	240.04	379.12
GCHW01023072.1	Blarina toxin	Hemostatic and hemorrhagic	GASTRO_UP	0.975843	Pattern5	1765.03	178.777	776.363	0.440704	4.29347	9.74229	-1.18212	2.10214	3.28426	GASTRO_UP	235.493	401.478	439.293	317.505	14.8643	60.3096	16.562	52.1662	259.467	103.096	103.692	147.745	267.93	505.13	548.27	337.97	21.43	84.8	16.52	56.91	335.32	135.58	123.24	202.47
GCHW01008243.1	Tereporin-Ca1	Membrane-active	DACT_UP	0.999941	Pattern5	85.3975	12.5365	3414.71	38.8047	224.754	5.79192	5.27816	7.8122	2.53404	DACT_UP	53.1553	1.78126	2.43421	9.4686	3.45694	4.1116	1.3742	0.996014	637.507	375.929	761.289	930.631	57.26	2.12	2.88	9.55	4.72	5.47	1.3	1.03	780.18	468.07	856.73	1207.61
GCHW01011460.1	Toxin CaTX-A	Membrane-active	DACT_UP	0.963215	Pattern5	102.434	26.6502	1486.59	14.1696	50.7954	3.58481	3.82473	5.66663	1.8419	DACT_UP	44.1131	5.51512	8.56354	22.0331	5.02573	10.0279	3.64513	2.50248	219.699	117.761	354.816	485.511	21.78	3.02	4.64	10.22	3.14	6.12	1.57	1.18	123.44	67.21	183.17	289.12
GCHW01020822.1	Tereporin-Ca1	Membrane-active	DACT_UP	0.999981	Pattern5	44.5111	4.92476	1589.4	33.7449	209.668	6.21332	5.0766	7.71196	2.63536	DACT_UP	26.2002	3.15811	2.59649	2.97148	0.962159	1.62336	0.714702	0.622509	229.595	173.117	371.362	485.64	13.23	1.77	1.44	1.41	0.62	1.01	0.32	0.3	131.91	101.04	196.03	295.71
GCHW01003279.1	Tereporin-Ca1	Membrane-active	GASTRO_UP	0.997775	Pattern5	1577.29	11.2017	44.3503	0.0297595	3.3899	113.91	-5.07051	1.76124	6.83175	GASTRO_UP	314.42	330.012	175.912	420.984	2.41042	4.80997	1.04445	0.622509	20.9529	9.19073	2.8254	2.08091	602.28	697.69	369.03	750.94	5.85	11.38	1.76	1.15	45.48	20.34	5.65	4.79
GCHW01004545.1	Toxin CaTX-A	Membrane-active	GASTRO_UP	0.967231	Pattern5	359.018	33.0017	68.8288	0.197678	2.0044	10.1397	-2.33878	1.00317	3.34195	GASTRO_UP	69.0608	84.7411	54.6885	74.6405	1.60695	10.2674	4.77462	9.96014	12.921	6.39355	11.0191	24.1386	48.28	65.59	41.98	48.95	1.42	8.87	2.92	6.67	10.28	5.17	8.05	20.35
GCHW01021554.1	MACPF	Membrane-active	GASTRO_UP	0.998058	Pattern3	106.39	16.2239	23.4194	0.239211	1.38087	5.77261	-2.06365	0.465576	2.52922	GASTRO_UP	22.5198	21.9833	19.2319	20.136	2.74085	5.78029	1.91582	2.5112	5.38142	3.29867	4.73254	5.13986	11.93	12.9	11.19	10.02	1.84	3.79	0.89	1.27	3.25	2.02	2.62	3.28
GCHW01023727.1	MACPF	Membrane-active	GASTRO_UP	1	Pattern3	25.0407	4.41334	0	0.0963053	0.376813	3.91269	-3.37624	-1.40808	1.96816	GASTRO_UP	N/A	N/A	N/A	N/A	N/A	N/A	N/A	N/A	N/A	N/A	N/A	N/A	0	9.01	3.35	0	0	2.43	0	0	0	0	0	0
GCHW01000843.1	Conodipine	Mixed function enzyme	DACT_DOWN	0.985428	Pattern4	19.5372	35.0889	0	0.120173	0.0706759	0.588116	-3.05681	-3.82264	-0.765828	DACT_DOWN	0	11.4254	0	4.12502	7.03039	6.82923	5.15659	9.09236	0	0	0	0	0	6.72	0	2.06	4.73	4.49	2.4	4.62	0	0	0	0
GCHW01023818.1	Conodipine	Mixed function enzyme	GASTRO_UP	0.999995	Pattern5	56.982	5.90905	23.3278	0.43581	3.03072	6.95423	-1.19823	1.59966	2.79789	GASTRO_UP	9.00793	11.6523	13.3865	10.902	0.401737	1.59284	1.49207	1.25871	6.6351	2.28769	3.68149	5.84737	9.28	13.28	15.13	10.51	0.52	2.03	1.35	1.24	7.77	2.72	3.96	7.25
GCHW01002152.1	331-2 propeptide	Neurotoxin	GASTRO_UP	0.986286	Pattern5	300.265	6.76742	21.6858	0.0803949	2.58101	32.1042	-3.63675	1.36794	5.00469	GASTRO_UP	69.4897	70.3861	27.1008	69.5514	0.301302	1.75749	1.04445	2.36553	4.19059	4.59537	5.93334	2.4971	155.82	174.05	66.5	144.94	0.86	4.87	2.06	5.11	10.64	11.9	13.87	6.73
GCHW01023590.1	ShK	Neurotoxin	GASTRO_UP	0.999999	Pattern5	544.495	231.598	106.727	0.199931	0.466968	2.33564	-2.32242	-1.0986	1.22382	GASTRO_UP	117.103	121.169	89.9034	101.217	43.5884	37.4623	61.3241	42.7041	20.2545	23.5762	13.2794	27.4681	87.85	100.61	74.04	71.2	41.44	34.74	40.27	30.67	17.28	20.45	10.41	24.84
GCHW01003612.1	ShK	Neurotoxin	GONO_DOWN	0.976346	Pattern2	255.729	17.5276	254.237	0.994226	12.7205	12.7944	-0.00835407	3.66908	3.67744	GONO_DOWN	37.3186	65.7554	64.1008	35.0584	2.00868	4.62497	2.23811	5.22907	52.3824	88.5108	33.0572	27.8843	20	39.03	37.74	17.65	1.36	3.07	1.05	2.68	31.95	54.85	18.53	18.03
GCHW01006804.1	ShK	Neurotoxin	GONO_DOWN	0.990901	Pattern2	1927.73	498.93	1825.35	0.946964	3.64439	3.84849	-0.0786183	1.86568	1.94429	GONO_DOWN	437.099	423.243	360.425	300.258	92.4999	146.427	66.3971	93.2518	243.753	469.527	467.321	269.686	353.47	378.8	319.95	227.62	94.79	146.38	47.01	72.22	224.13	438.93	394.98	262.88
GCHW01017265.1	331-2 propeptide	Neurotoxin	GONO_DOWN	0.952077	Pattern2	447.158	45.0702	812.165	1.81144	17.0686	9.42268	0.857136	4.09327	3.23614	GONO_DOWN	67.345	112.834	97.0437	76.0541	3.31433	9.43494	9.40004	14.1932	153.306	301.296	106.8	83.6528	53.44	99.1	84.54	56.58	3.33	9.26	6.53	10.79	138.34	276.4	88.59	80.02
GCHW01020430.1	ShK	Neurotoxin	GONO_DOWN	0.964515	Pattern2	9.91551	0.814029	7.71637	0.825244	2.98197	3.61344	-0.277108	1.57626	1.85337	GONO_DOWN	N/A	N/A	N/A	N/A	N/A	N/A	N/A	N/A	N/A	N/A	N/A	N/A	11.76	5.97	4.85	8.15	0.5	0.89	0	1.42	3.08	14.45	5.75	3.9
GCHW01000781.1	Kunitz-type serine protease inhibitor	Protease inhibitor	GONO_DOWN	0.966723	Pattern2	33.3287	3.37985	39.1659	1.16216	6.91663	5.95154	0.216807	2.79007	2.57326	GONO_DOWN	7.69105	4.28799	9.62972	4.65089	0.768321	0.554996	0.447621	0.936253	6.05889	8.34159	6.71315	9.94677	3.94	2.43	5.42	2.24	0.5	0.35	0.2	0.46	3.53	4.94	3.6	6.15
GCHW01014299.1	Uncharacterized	Uncharacterized	GASTRO_UP	0.999999	Pattern5	1682.05	175.764	541.918	0.323252	3.05205	9.44172	-1.62927	1.60978	3.23905	GASTRO_UP	265.97	422.903	319.853	319.371	7.80474	43.1279	24.2357	67.0554	78.6259	65.3181	119.209	166.348	58.37	102.87	77.15	65.94	2.17	11.71	4.65	14.06	19.66	16.57	27.37	44.06
GCHW01015708.1	Unknown	Unknown	GONO_DOWN	0.989654	Pattern2	2403.23	703.012	2904.97	1.20855	4.12033	3.40933	0.273272	2.04276	1.76949	GONO_DOWN	426.976	444.051	574.33	449.35	61.6726	166.411	127.581	210.522	337.381	590.243	522.899	853.745	133.83	154.23	197.82	132.43	24.5	64.51	34.94	63.09	120.43	213.91	171.44	322.92
GCHW01013649.1	Unknown	Unknown	GONO_UP	1	Pattern2	0	73.333	0	1	0.0351117	0.0351117	0	-4.8319	-4.8319	GONO_UP	N/A	N/A	N/A	N/A	N/A	N/A	N/A	N/A	N/A	N/A	N/A	N/A	0	0	0	0	0	0	8.44	5.24	0	0	0	0
